# Supplementary material for: Rapid testing requires clinical evaluation for accurate diagnosis of dengue disease: A passive surveillance study in Southern Malaysia
Source: PLoS Negl Trop Dis. 2021 May 20;15(5):e0009445. doi: 10.1371/journal.pntd.0009445 (PMC8171949; doi:10.1371/journal.pntd.0009445)
Supplement: S1 Dataset — (XLS) [file pntd.0009445.s002.xls]

## Sheet: Last try
PEID	ConfirmDengue_YesNo_FourCriteria	AfrimPCRPositive	Result_NS1_protein	Result_IgM_Rapidtest	Result_IgG_Rapidtest	IgM_ELISA	IgG_High_ELISA	IgG_Low_ELISA	CombotestcCombinePositive	AFRIMSNestedPCRSerotype	qPCR_DENV_amplification	AgeEnrol	Gender	Nationality	ForeignerRecoded_Msian_zero	Nationality_others	Ethnicity_Malaysian	Contact_Dengue_flyneighbour	CC_fever	Exact_Days_fever	Duration_fever	CC_chills_rigor	CC_fatigue	Any_MS_symptoms_Present	MS_bone_pain	MS_myalgia	MS_arthralgia	GIT_nausea	GIT_vomiting	GIT_loss_appetite	GIT_abdominal_pain	GIT_diarrhea	GIT_jaundice	CNS_headache	CNS_retro_orbital_pain	CNS_dizziness	Resp_runny_nose	Resp_sore_throat	Resp_cough	Resp_dyspnea	Hema_bleeding_tendency	Cutaneous_rash	Family_neigh_dengue_fever	PastHO_diagnosis_dengue_fever	PastHO_hypertension	PastHO_diabetes	PastHO_hyperlipidemia	PastHO_Asthma	Exam_weight
001	No dengue	No	Negative	Negative	Negative	Negative	Negative	Negative	None positive on Combo	-	No	25.2877	Male	Malaysian	malaysian	Not Applicable	Malay	none or dont know	Yes	2	24-48 hours	No	Yes	yes	No	Yes	No	No	No	No	No	No	No	Yes	Yes	Yes	Yes	Yes	Yes	Yes	Yes	No	No	No	No	No	No	No	81
002	No dengue	No	Negative	Negative	Negative	Negative	Negative	Negative	None positive on Combo	-	No	20.9616	Male	Malaysian	malaysian	Not Applicable	Malay	none or dont know	Yes	8	more than 7 days	No	Yes	none	No	No	No	Yes	No	Yes	No	No	No	Yes	No	Yes	Yes	No	Yes	Yes	No	No	No	No	No	No	No	No	58
003	Confirmed dengue	Yes	Positive	Positive	Positive	Positive	Positive	Positive	Positive for NS! and/or IgM	Positive (DENV-1 & DENV-2)	No	43.9342	Male	Malaysian	malaysian	Not Applicable	Malay	none or dont know	Yes	6	6 days	Yes	Yes	yes	No	Yes	Yes	Yes	No	Yes	Yes	No	No	Yes	Yes	Yes	No	Yes	Yes	Yes	No	Yes	Do not know	No	Yes	No	No	No	88
004	No dengue	No	Negative	Negative	Negative	Negative	Negative	Positive	None positive on Combo	-	No	21.737	Female	Malaysian	malaysian	Not Applicable	Orang Asli	none or dont know	Yes	7	7 days	Yes	Yes	none	No	No	No	No	No	No	Yes	No	No	Yes	Yes	Yes	Yes	Yes	Yes	Yes	No	No	Do not know	Yes	No	No	No	No	91
005	No dengue	No	Negative	Negative	Negative	Negative	Negative	Positive	None positive on Combo	-	No	21.6493	Male	Malaysian	malaysian	Not Applicable	Malay	none or dont know	Yes	3	3 days	Yes	Yes	yes	No	Yes	Yes	Yes	No	No	No	Yes	No	Yes	Yes	Yes	Yes	Yes	Yes	No	No	Yes	No	No	No	No	No	No	110
006	No dengue	No	Negative	Negative	Negative	Negative	Negative	Positive	None positive on Combo	-	No	38.7671	Female	Malaysian	malaysian	Not Applicable	Indian	none or dont know	Yes	4	4 days	Yes	Yes	yes	Yes	Yes	Yes	Yes	No	Yes	Yes	Yes	No	Yes	Yes	Yes	Yes	Yes	Yes	Yes	No	No	Do not know	Yes	No	No	No	No	75
007	No dengue	No	Negative	Negative	Positive	Negative	Negative	Positive	None positive on Combo	-	No	56.8986	Female	Malaysian	malaysian	Not Applicable	Malay	none or dont know	Yes	3	3 days	No	Yes	yes	No	Yes	Yes	No	No	No	No	No	No	Yes	No	No	Yes	Yes	Yes	Yes	No	No	No	No	Yes	Yes	Yes	Yes	68
008	No dengue	No	Negative	Negative	Negative	Negative	Negative	Positive	None positive on Combo	-	No	31.7342	Female	Malaysian	malaysian	Not Applicable	Malay	none or dont know	Yes	5	5 days	Yes	Yes	yes	Yes	No	No	Yes	No	Yes	No	No	No	Yes	Yes	Yes	No	Yes	No	No	No	No	No	No	No	No	No	No	82
009	No dengue	No	Negative	Negative	Negative	Negative	Negative	Positive	None positive on Combo	-	No	24.5233	Female	Malaysian	malaysian	Not Applicable	Indian	none or dont know	Yes	2	24-48 hours	No	Yes	yes	Yes	No	No	Yes	No	Yes	No	No	No	No	No	No	Yes	Yes	No	No	No	No	Do not know	No	No	No	No	No	72
010	No dengue	No	Negative	Negative	Negative	Negative	Negative	Positive	None positive on Combo	-	No	35.8822	Male	Malaysian	malaysian	Not Applicable	Malay	none or dont know	Yes	3	3 days	No	Yes	yes	No	No	Yes	Yes	No	No	No	No	No	No	No	No	Yes	No	Yes	No	No	No	No	Yes	Yes	No	No	Yes	118
012	No dengue	No	Negative	Negative	Negative	Negative	Negative	Negative	None positive on Combo	-	No	43.0164	Female	Malaysian	malaysian	Not Applicable	Malay	yes	Yes	4	4 days	No	Yes	yes	No	No	Yes	Yes	Yes	Yes	Yes	Yes	No	Yes	Yes	Yes	Yes	Yes	Yes	No	No	No	Yes	No	No	No	No	No	65
013	No dengue	No	Negative	Negative	Negative	Negative	Negative	Negative	None positive on Combo	-	No	27.526	Female	Malaysian	malaysian	Not Applicable	Indian	none or dont know	Yes	4	4 days	No	Yes	none	No	No	No	Yes	Yes	Yes	No	No	No	Yes	Yes	Yes	Yes	Yes	Yes	Yes	No	No	No	No	No	No	No	No	89
014	No dengue	No	Negative	Negative	Negative	Negative	Negative	Positive	None positive on Combo	-	No	48.8767	Male	Malaysian	malaysian	Not Applicable	Indian	none or dont know	Yes	5	5 days	Yes	Yes	yes	No	Yes	No	Yes	No	No	No	Yes	No	Yes	Yes	Yes	Yes	Yes	Yes	Yes	No	No	No	Yes	Yes	No	Yes	No	77
015	Confirmed dengue	No	Negative	Positive	Negative	Negative	Negative	Positive	Positive for NS! and/or IgM	-	No	78.4274	Male	Malaysian	malaysian	Not Applicable	Chinese	none or dont know	Yes	3	3 days	No	Yes	yes	No	Yes	Yes	No	No	Yes	No	No	No	Yes	No	Yes	No	No	No	Yes	No	No	No	Yes	Yes	No	No	No	70
016	No dengue	No	Negative	Negative	Negative	Negative	Negative	Positive	None positive on Combo	-	No	27.0959	Female	Malaysian	malaysian	Not Applicable	Malay	none or dont know	Yes	4	4 days	Yes	Yes	yes	No	No	Yes	Yes	Yes	Yes	No	Yes	No	Yes	Yes	Yes	Yes	Yes	Yes	Yes	Yes	Yes	Do not know	No	No	No	No	No	76.5
017	No dengue	No	Negative	Negative	Negative	Negative	Negative	Positive	None positive on Combo	-	No	68.6849	Male	Malaysian	malaysian	Not Applicable	Malay	none or dont know	Yes	8	more than 7 days	No	Yes	yes	No	Yes	Yes	Yes	No	Yes	No	No	No	Yes	Yes	Yes	Yes	No	Yes	Yes	No	No	No	No	No	No	No	No	74
018	No dengue	No	Negative	Negative	Positive	Negative	Negative	Positive	None positive on Combo	-	No	26.4904	Male	Malaysian	malaysian	Not Applicable	Malay	none or dont know	Yes	5	5 days	Yes	Yes	yes	Yes	Yes	Yes	Yes	No	Yes	No	No	No	No	No	No	Yes	Yes	Yes	Yes	No	No	No	No	No	No	No	Yes	94
019	No dengue	No	Negative	Negative	Negative	Negative	Negative	Negative	None positive on Combo	-	No	31.8329	Male	Malaysian	malaysian	Not Applicable	Indian	none or dont know	Yes	6	6 days	Yes	Yes	yes	No	Yes	Yes	Yes	Yes	No	Yes	Yes	No	Yes	No	Yes	No	No	Yes	Yes	No	No	Do not know	No	No	No	No	No	65
020	No dengue	No	Negative	Negative	Negative	Negative	Negative	Positive	None positive on Combo	-	No	34.2795	Male	Malaysian	malaysian	Not Applicable	Malay	none or dont know	Yes	6	6 days	Yes	Yes	yes	No	Yes	Yes	Yes	No	Yes	Yes	No	No	Yes	Yes	Yes	Yes	Yes	Yes	Yes	Yes	No	No	No	Yes	Yes	No	Yes	150
021	No dengue	No	Negative	Negative	Negative	Negative	Negative	Positive	None positive on Combo	-	No	48.7589	Female	Malaysian	malaysian	Not Applicable	Indian	none or dont know	Yes	4	4 days	Yes	Yes	yes	No	Yes	Yes	Yes	Yes	No	No	No	No	Yes	Yes	Yes	Yes	No	Yes	No	No	No	No	No	No	Yes	Yes	No	55
022	No dengue	No	Negative	Negative	Negative	Negative	Negative	Positive	None positive on Combo	-	No	27.9507	Male	Malaysian	malaysian	Not Applicable	Malay	none or dont know	Yes	6	6 days	Yes	Yes	yes	No	Yes	Yes	Yes	No	No	No	No	No	Yes	Yes	Yes	Yes	Yes	Yes	Yes	Yes	No	No	Yes	No	No	No	Yes	64
023	Confirmed dengue	Yes	Positive	Negative	Negative	Negative	Negative	Negative	Positive for NS! and/or IgM	Positive (DENV-1 & DENV-2)	Yes	26.5589	Male	Malaysian	malaysian	Not Applicable	Malay	yes	Yes	4	4 days	Yes	Yes	yes	No	Yes	Yes	No	No	No	No	No	No	Yes	Yes	Yes	No	No	Yes	No	No	No	Yes	No	No	No	No	No	66
024	No dengue	No	Negative	Negative	Negative	Negative	Negative	Negative	None positive on Combo	-	No	19.3151	Female	Malaysian	malaysian	Not Applicable	Indian	yes	Yes	6	6 days	No	Yes	yes	No	Yes	Yes	Yes	Yes	Yes	Yes	Yes	No	Yes	Yes	Yes	Yes	Yes	Yes	Yes	No	No	Yes	No	No	No	No	No	46
025	Confirmed dengue	Yes	Positive	Negative	Positive	Positive	Positive	Positive	Positive for NS! and/or IgM	Positive (DENV-3)	Yes	38.2493	Female	Malaysian	malaysian	Not Applicable	Malay	none or dont know	Yes	5	5 days	Yes	Yes	yes	No	Yes	Yes	Yes	Yes	Yes	Yes	Yes	No	Yes	Yes	Yes	No	No	No	No	No	Yes	Do not know	Yes	No	No	No	No	73
026	No dengue	No	Negative	Negative	Negative	Negative	Negative	Positive	None positive on Combo	-	No	23.7945	Female	Malaysian	malaysian	Not Applicable	Malay	none or dont know	Yes	5	5 days	Yes	Yes	yes	No	Yes	Yes	Yes	No	No	Yes	Yes	No	Yes	No	Yes	No	Yes	No	No	No	Yes	No	No	No	No	No	No	50
027	Confirmed dengue	Yes	Negative	Negative	Negative	Negative	Negative	Negative	None positive on Combo	Positive (DENV-2)	Yes	22.6301	Male	Malaysian	malaysian	Not Applicable	Malay	yes	Yes	4	4 days	No	Yes	yes	No	Yes	Yes	No	No	Yes	No	No	No	Yes	Yes	Yes	Yes	Yes	Yes	No	No	Yes	Yes	No	No	No	No	No	80
028	No dengue	No	Negative	Negative	Negative	Negative	Negative	Negative	None positive on Combo	-	No	27.8274	Male	Malaysian	malaysian	Not Applicable	Malay	none or dont know	Yes	5	5 days	Yes	Yes	yes	No	Yes	Yes	Yes	Yes	No	Yes	Yes	No	Yes	Yes	Yes	Yes	Yes	Yes	Yes	No	No	Do not know	No	No	No	No	No	62
029	Confirmed dengue	Yes	Positive	Negative	Negative	Negative	Negative	Positive	Positive for NS! and/or IgM	Positive (DENV-2)	Yes	46.6521	Male	Malaysian	malaysian	Not Applicable	Malay	yes	Yes	4	4 days	Yes	Yes	yes	No	Yes	Yes	Yes	No	Yes	Yes	Yes	No	Yes	No	Yes	No	Yes	Yes	Yes	No	No	Yes	Yes	No	Yes	Yes	No	94
030	No dengue	No	Negative	Negative	Negative	Negative	Negative	Negative	None positive on Combo	-	No	27.4329	Male	Malaysian	malaysian	Not Applicable	Malay	none or dont know	Yes	6	6 days	Yes	Yes	yes	No	Yes	Yes	Yes	Yes	Yes	No	No	No	Yes	Yes	No	Yes	Yes	Yes	No	No	No	No	No	No	No	No	No	75.5
031	Confirmed dengue	No	Negative	Positive	Negative	Negative	Negative	Positive	Positive for NS! and/or IgM	-	No	50.0411	Male	Malaysian	malaysian	Not Applicable	Indian	yes	Yes	3	3 days	No	Yes	yes	No	Yes	Yes	No	Yes	No	Yes	Yes	No	Yes	No	Yes	No	Yes	No	No	No	No	Yes	No	No	No	No	No	66
032	No dengue	No	Negative	Negative	Negative	Negative	Negative	Positive	None positive on Combo	-	No	25.6986	Female	Malaysian	malaysian	Not Applicable	Malay	none or dont know	Yes	7	7 days	Yes	Yes	yes	No	Yes	Yes	Yes	Yes	No	No	No	No	Yes	No	Yes	No	Yes	No	Yes	No	No	No	No	No	No	No	No	85
033	No dengue	No	Negative	Negative	Negative	Negative	Negative	Positive	None positive on Combo	-	No	38.0575	Male	Others	foreigner	Indian	Others	yes	Yes	7	7 days	Yes	Yes	yes	No	Yes	Yes	Yes	Yes	Yes	Yes	Yes	No	Yes	Yes	Yes	Yes	Yes	Yes	Yes	No	Yes	Yes	No	No	No	No	Yes	67.5
034	No dengue	No	Negative	Negative	Negative	Negative	Negative	Positive	None positive on Combo	-	No	22.4247	Male	Malaysian	malaysian	Not Applicable	Malay	none or dont know	Yes	3	3 days	Yes	Yes	yes	No	Yes	Yes	Yes	Yes	Yes	Yes	Yes	No	Yes	Yes	Yes	Yes	Yes	No	No	Yes	No	No	Yes	No	No	No	No	95
035	No dengue	No	Negative	Negative	Negative	Negative	Negative	Positive	None positive on Combo	-	No	32.2274	Male	Malaysian	malaysian	Not Applicable	Malay	none or dont know	Yes	3	3 days	Yes	Yes	yes	No	Yes	Yes	Yes	Yes	Yes	No	Yes	No	No	No	No	Yes	Yes	Yes	No	No	Yes	No	Yes	No	No	No	Yes	60
036	No dengue	No	Negative	Negative	Negative	Negative	Negative	Negative	None positive on Combo	-	No	58.2027	Female	Malaysian	malaysian	Not Applicable	Malay	none or dont know	Yes	4	4 days	Yes	Yes	yes	Yes	Yes	Yes	Yes	Yes	Yes	No	No	No	Yes	No	Yes	Yes	Yes	Yes	Yes	No	No	No	No	Yes	No	Yes	Yes	82
037	No dengue	No	Negative	Negative	Negative	Negative	Negative	Positive	None positive on Combo	-	No	24.8164	Male	Malaysian	malaysian	Not Applicable	Malay	none or dont know	Yes	2	24-48 hours	Yes	Yes	yes	No	Yes	Yes	Yes	Yes	No	Yes	No	No	Yes	Yes	Yes	No	Yes	Yes	No	No	No	No	No	No	No	No	Yes	50
038	No dengue	No	Negative	Negative	Negative	Negative	Negative	Positive	None positive on Combo	-	No	33.1726	Male	Malaysian	malaysian	Not Applicable	Malay	none or dont know	Yes	3	3 days	Yes	Yes	yes	No	Yes	Yes	Yes	Yes	Yes	No	No	No	Yes	Yes	Yes	No	No	No	Yes	No	No	No	No	No	No	No	No	85
039	No dengue	No	Negative	Negative	Negative	Negative	Negative	Positive	None positive on Combo	-	No	37.4712	Female	Malaysian	malaysian	Not Applicable	Malay	none or dont know	Yes	4	4 days	Yes	Yes	yes	Yes	Yes	Yes	Yes	Yes	Yes	Yes	Yes	No	Yes	Yes	Yes	Yes	Yes	Yes	Yes	Yes	No	Do not know	Yes	No	No	No	No	63
040	No dengue	No	Negative	Negative	Negative	Negative	Negative	Negative	None positive on Combo	-	No	26.5507	Female	Malaysian	malaysian	Not Applicable	Indian	none or dont know	Yes	5	5 days	No	Yes	yes	No	Yes	Yes	Yes	No	No	No	No	No	Yes	No	Yes	Yes	Yes	Yes	No	Yes	No	Do not know	No	No	No	No	No	46
041	No dengue	No	Negative	Negative	Negative	Negative	Negative	Negative	None positive on Combo	-	No	18.5096	Male	Malaysian	malaysian	Not Applicable	Indian	none or dont know	Yes	6	6 days	Yes	Yes	yes	No	Yes	Yes	Yes	Yes	No	No	Yes	No	Yes	No	Yes	Yes	No	Yes	Yes	No	No	No	No	No	No	No	No	52
042	No dengue	No	Negative	Negative	Negative	Negative	Negative	Positive	None positive on Combo	-	No	17.6356	Male	Malaysian	malaysian	Not Applicable	Malay	none or dont know	Yes	4	4 days	Yes	Yes	yes	No	Yes	Yes	Yes	Yes	Yes	Yes	Yes	No	Yes	Yes	Yes	No	No	No	Yes	No	No	No	No	No	No	No	No	81
043	No dengue	No	Negative	Negative	Negative	Negative	Negative	Negative	None positive on Combo	-	No	18.2986	Male	Malaysian	malaysian	Not Applicable	Malay	none or dont know	Yes	6	6 days	Yes	Yes	yes	No	Yes	Yes	Yes	Yes	Yes	Yes	Yes	No	Yes	Yes	Yes	Yes	Yes	Yes	No	No	No	No	No	No	No	No	No	65
044	No dengue	No	Negative	Negative	Negative	Negative	Negative	Positive	None positive on Combo	-	No	35.5671	Female	Malaysian	malaysian	Not Applicable	Malay	none or dont know	Yes	4	4 days	Yes	Yes	yes	Yes	Yes	Yes	Yes	No	Yes	Yes	Yes	No	Yes	No	Yes	No	Yes	Yes	Yes	No	No	Do not know	Yes	No	No	No	Yes	53
045	No dengue	No	Negative	Negative	Negative	Negative	Negative	Positive	None positive on Combo	-	No	43.3507	Female	Malaysian	malaysian	Not Applicable	Malay	none or dont know	Yes	5	5 days	Yes	Yes	yes	No	Yes	Yes	No	No	Yes	Yes	Yes	No	Yes	Yes	Yes	No	No	Yes	No	No	No	No	No	No	No	No	No	48
046	No dengue	No	Negative	Negative	Negative	Negative	Negative	Negative	None positive on Combo	-	No	28.2247	Male	Malaysian	malaysian	Not Applicable	Malay	none or dont know	Yes	11	more than 7 days	Yes	Yes	yes	No	Yes	Yes	Yes	Yes	Yes	Yes	Yes	No	Yes	Yes	Yes	Yes	Yes	Yes	No	Yes	No	Do not know	No	No	No	No	Yes	60
047	No dengue	No	Negative	Negative	Negative	Negative	Negative	Positive	None positive on Combo	-	No	49.5014	Male	Malaysian	malaysian	Not Applicable	Chinese	none or dont know	Yes	8	more than 7 days	No	Yes	yes	No	Yes	Yes	No	No	No	No	No	No	Yes	No	Yes	No	No	Yes	No	No	No	No	No	No	No	Yes	No	60
048	No dengue	No	Negative	Negative	Negative	Negative	Negative	Positive	None positive on Combo	-	No	30.1644	Male	Malaysian	malaysian	Not Applicable	Indian	none or dont know	Yes	5	5 days	No	Yes	yes	No	Yes	Yes	Yes	No	Yes	Yes	No	No	Yes	Yes	Yes	Yes	No	No	No	No	No	Do not know	No	No	No	No	No	54
049	No dengue	No	Negative	Negative	Negative	Negative	Negative	Positive	None positive on Combo	-	No	17.5616	Female	Malaysian	malaysian	Not Applicable	Malay	none or dont know	Yes	4	4 days	Yes	Yes	yes	No	Yes	Yes	Yes	No	Yes	Yes	Yes	No	Yes	Yes	Yes	No	No	No	Yes	No	No	Do not know	No	No	No	No	No	52
050	No dengue	No	Negative	Negative	Negative	Negative	Negative	Positive	None positive on Combo	-	No	58.5452	Male	Malaysian	malaysian	Not Applicable	Malay	none or dont know	Yes	4	4 days	No	Yes	yes	No	Yes	Yes	Yes	Yes	Yes	Yes	Yes	No	Yes	No	Yes	Yes	Yes	Yes	No	No	No	Do not know	No	No	Yes	No	No	46
051	No dengue	No	Negative	Negative	Negative	Negative	Negative	Negative	None positive on Combo	-	No	24.7151	Male	Malaysian	malaysian	Not Applicable	Indian	none or dont know	Yes	6	6 days	No	Yes	yes	Yes	Yes	Yes	No	Yes	Yes	Yes	No	No	Yes	No	Yes	Yes	Yes	Yes	No	No	No	No	No	No	No	No	No	60
052	No dengue	No	Negative	Negative	Negative	Negative	Negative	Positive	None positive on Combo	-	No	18.326	Female	Malaysian	malaysian	Not Applicable	Indian	none or dont know	Yes	4	4 days	Yes	Yes	yes	No	Yes	Yes	Yes	Yes	Yes	Yes	No	No	Yes	Yes	Yes	Yes	Yes	Yes	No	No	No	Do not know	No	No	No	No	No	50
053	No dengue	No	Negative	Negative	Negative	Negative	Negative	Positive	None positive on Combo	-	No	60.8192	Female	Malaysian	malaysian	Not Applicable	Malay	none or dont know	Yes	12	more than 7 days	Yes	Yes	yes	Yes	Yes	Yes	Yes	No	Yes	No	Yes	No	No	No	No	No	No	Yes	No	No	No	Do not know	No	Yes	Yes	Yes	No	70
054	No dengue	No	Negative	Negative	Negative	Negative	Negative	Positive	None positive on Combo	-	No	36.0603	Female	Malaysian	malaysian	Not Applicable	Indian	none or dont know	Yes	7	7 days	Yes	Yes	yes	No	Yes	Yes	No	No	No	Yes	No	No	Yes	Yes	Yes	Yes	Yes	Yes	Yes	No	No	Do not know	No	No	No	No	No	58.2
055	Confirmed dengue	Yes	Positive	Negative	Negative	Positive	Negative	Positive	Positive for NS! and/or IgM	Positive (DENV-3)	Yes	24.4822	Male	Malaysian	malaysian	Not Applicable	Malay	none or dont know	Yes	4	4 days	Yes	Yes	yes	No	Yes	Yes	Yes	Yes	Yes	Yes	Yes	No	Yes	Yes	Yes	No	No	No	No	No	No	No	Yes	No	No	No	No	81
056	No dengue	No	Negative	Negative	Negative	Negative	Negative	Negative	None positive on Combo	-	No	28.0384	Female	Malaysian	malaysian	Not Applicable	Malay	none or dont know	Yes	6	6 days	Yes	Yes	yes	No	Yes	Yes	No	Yes	Yes	No	No	No	Yes	No	Yes	Yes	Yes	Yes	No	No	No	No	No	Yes	No	No	No	94
057	No dengue	No	Negative	Negative	Negative	Negative	Negative	Positive	None positive on Combo	-	No	23.2877	Female	Malaysian	malaysian	Not Applicable	Indian	none or dont know	Yes	3	3 days	Yes	Yes	yes	Yes	Yes	Yes	No	No	No	Yes	Yes	No	Yes	No	No	No	Yes	No	No	No	No	No	Yes	No	No	No	No	52
058	No dengue	No	Negative	Negative	Negative	Negative	Negative	Positive	None positive on Combo	-	No	38.5562	Female	Malaysian	malaysian	Not Applicable	Malay	none or dont know	Yes	5	5 days	Yes	Yes	yes	No	Yes	Yes	Yes	Yes	Yes	Yes	No	No	Yes	No	Yes	Yes	Yes	No	No	Yes	Yes	No	No	No	No	No	No	57
059	Confirmed dengue	Yes	Positive	Negative	Negative	Negative	Negative	Negative	Positive for NS! and/or IgM	Positive (DENV-2)	Yes	36.7616	Female	Malaysian	malaysian	Not Applicable	Malay	none or dont know	Yes	3	3 days	Yes	Yes	yes	No	Yes	Yes	No	No	Yes	No	No	No	Yes	Yes	Yes	No	Yes	No	No	No	No	No	No	No	No	No	No	58
060	No dengue	No	Negative	Negative	Negative	Negative	Negative	Positive	None positive on Combo	-	No	22.7288	Female	Malaysian	malaysian	Not Applicable	Malay	none or dont know	Yes	4	4 days	Yes	Yes	yes	No	Yes	Yes	Yes	Yes	Yes	Yes	Yes	No	Yes	Yes	Yes	Yes	No	No	No	No	No	No	No	No	No	No	No	60
061	Confirmed dengue	Yes	Negative	Negative	Negative	Negative	Negative	Negative	None positive on Combo	Positive (DENV-2)	No	41.4521	Male	Malaysian	malaysian	Not Applicable	Malay	none or dont know	Yes	5	5 days	Yes	Yes	yes	No	Yes	Yes	Yes	Yes	Yes	Yes	Yes	No	Yes	No	Yes	No	Yes	Yes	Yes	No	No	No	No	No	No	No	No	73
062	Confirmed dengue	No	Negative	Positive	Negative	Positive	Negative	Positive	Positive for NS! and/or IgM	-	No	37.0548	Male	Malaysian	malaysian	Not Applicable	Malay	none or dont know	Yes	7	7 days	Yes	Yes	yes	No	Yes	Yes	Yes	Yes	Yes	Yes	Yes	No	Yes	Yes	Yes	No	Yes	Yes	Yes	No	No	No	Yes	No	No	No	Yes	95
063	No dengue	No	Negative	Negative	Negative	Negative	Negative	Positive	None positive on Combo	-	No	18.3616	Male	Malaysian	malaysian	Not Applicable	Malay	none or dont know	Yes	8	more than 7 days	Yes	No	yes	Yes	Yes	No	Yes	No	No	No	Yes	No	Yes	Yes	No	Yes	Yes	Yes	No	No	No	No	No	No	No	No	No	56
064	No dengue	No	Negative	Negative	Negative	Negative	Negative	Positive	None positive on Combo	-	No	29.3315	Male	Malaysian	malaysian	Not Applicable	Malay	none or dont know	Yes	3	3 days	Yes	Yes	yes	No	Yes	Yes	No	No	Yes	No	No	No	Yes	Yes	No	No	No	No	No	Yes	No	No	Yes	No	No	No	No	68
065	No dengue	No	Negative	Negative	Negative	Negative	Negative	Negative	None positive on Combo	-	No	16.9562	Female	Malaysian	malaysian	Not Applicable	Malay	none or dont know	Yes	3	3 days	Yes	No	yes	No	Yes	No	No	No	No	No	No	No	Yes	No	Yes	No	Yes	Yes	No	No	No	No	No	No	No	No	No	48
066	Confirmed dengue	Yes	Negative	Negative	Negative	Positive	Negative	Positive	None positive on Combo	Positive (DENV-2)	Yes	23.5123	Male	Malaysian	malaysian	Not Applicable	Indian	none or dont know	Yes	3	3 days	No	Yes	yes	No	Yes	Yes	Yes	Yes	Yes	No	Yes	No	Yes	No	Yes	No	No	No	No	Yes	No	No	No	No	No	No	No	65
067	No dengue	No	Negative	Negative	Negative	Negative	Negative	Negative	None positive on Combo	-	No	25.9452	Female	Malaysian	malaysian	Not Applicable	Malay	yes	Yes	6	6 days	Yes	Yes	yes	Yes	Yes	Yes	Yes	No	Yes	Yes	No	No	Yes	Yes	Yes	No	No	Yes	No	No	Yes	Yes	No	No	No	No	No	57
068	No dengue	No	Negative	Negative	Negative	Negative	Negative	Positive	None positive on Combo	-	No	25.6575	Female	Malaysian	malaysian	Not Applicable	Indian	none or dont know	Yes	3	3 days	Yes	Yes	yes	Yes	Yes	No	Yes	Yes	Yes	Yes	No	No	Yes	Yes	Yes	Yes	Yes	Yes	No	No	No	Do not know	No	No	No	No	No	61
069	No dengue	No	Negative	Negative	Negative	Negative	Negative	Negative	None positive on Combo	-	No	28.1507	Male	Malaysian	malaysian	Not Applicable	Malay	yes	Yes	3	3 days	Yes	Yes	yes	Yes	Yes	Yes	Yes	No	No	No	No	No	Yes	No	Yes	Yes	Yes	Yes	No	No	No	Yes	No	No	No	No	No	110
070	No dengue	No	Negative	Negative	Negative	Negative	Negative	Positive	None positive on Combo	-	No	40.9507	Male	Malaysian	malaysian	Not Applicable	Malay	none or dont know	Yes	4	4 days	No	No	none	No	No	No	No	No	Yes	No	No	No	No	No	No	Yes	Yes	Yes	No	No	No	No	Yes	No	No	No	No	81.2
071	No dengue	No	Negative	Negative	Negative	Negative	Negative	Positive	None positive on Combo	-	No	53.874	Male	Malaysian	malaysian	Not Applicable	Chinese	none or dont know	Yes	3	3 days	No	Yes	yes	Yes	Yes	Yes	No	No	No	No	Yes	No	Yes	Yes	No	No	No	No	No	No	No	No	No	No	Yes	No	No	65
072	No dengue	No	Negative	Negative	Negative	Negative	Negative	Positive	None positive on Combo	-	No	30.3151	Male	Malaysian	malaysian	Not Applicable	Indian	none or dont know	Yes	5	5 days	Yes	Yes	yes	No	Yes	Yes	Yes	Yes	Yes	Yes	Yes	No	Yes	Yes	Yes	Yes	Yes	Yes	Yes	No	No	No	Yes	No	No	No	No	60
073	No dengue	No	Negative	Negative	Negative	Negative	Negative	Positive	None positive on Combo	-	No	36.6329	Female	Malaysian	malaysian	Not Applicable	Malay	yes	Yes	5	5 days	Yes	Yes	yes	No	Yes	Yes	Yes	No	Yes	Yes	No	No	Yes	No	Yes	Yes	Yes	Yes	No	No	No	Yes	No	No	No	No	No	56
074	No dengue	No	Negative	Negative	Negative	Negative	Negative	Negative	None positive on Combo	-	No	23.1726	Male	Malaysian	malaysian	Not Applicable	Malay	none or dont know	Yes	3	3 days	Yes	Yes	yes	Yes	Yes	Yes	Yes	No	No	Yes	No	No	Yes	No	Yes	Yes	Yes	Yes	No	No	No	No	Yes	No	No	No	No	85.6
075	Confirmed dengue	No	Negative	Positive	Negative	Negative	Negative	Positive	Positive for NS! and/or IgM	-	No	26.7863	Male	Malaysian	malaysian	Not Applicable	Indian	none or dont know	Yes	3	3 days	Yes	Yes	yes	No	Yes	Yes	Yes	No	Yes	No	Yes	No	Yes	No	No	No	Yes	Yes	No	No	Yes	No	Yes	No	No	No	Yes	72
076	No dengue	No	Negative	Negative	Negative	Negative	Negative	Positive	None positive on Combo	-	No	27.5945	Female	Malaysian	malaysian	Not Applicable	Malay	none or dont know	Yes	5	5 days	Yes	Yes	none	No	No	No	Yes	No	Yes	No	No	No	Yes	No	Yes	Yes	Yes	No	No	No	No	No	No	No	No	No	No	53
077	No dengue	No	Negative	Negative	Negative	Negative	Negative	Positive	None positive on Combo	-	No	23.6356	Male	Malaysian	malaysian	Not Applicable	Malay	yes	Yes	6	6 days	Yes	Yes	yes	Yes	Yes	Yes	Yes	Yes	Yes	Yes	Yes	No	Yes	Yes	Yes	Yes	Yes	Yes	No	No	Yes	Yes	No	No	No	No	No	74
078	No dengue	No	Negative	Negative	Negative	Negative	Negative	Negative	None positive on Combo	-	No	28.2329	Female	Malaysian	malaysian	Not Applicable	Malay	none or dont know	Yes	7	7 days	Yes	Yes	yes	No	Yes	Yes	Yes	Yes	No	Yes	No	No	Yes	Yes	Yes	Yes	No	No	No	Yes	No	Do not know	No	No	No	No	No	62
079	No dengue	No	Negative	Negative	Negative	Negative	Negative	Negative	None positive on Combo	-	No	23.8	Female	Malaysian	malaysian	Not Applicable	Indian	none or dont know	Yes	4	4 days	Yes	Yes	yes	No	Yes	Yes	Yes	Yes	Yes	Yes	Yes	No	Yes	No	Yes	No	No	No	No	No	No	Do not know	No	No	No	No	No	68
080	No dengue	No	Negative	Negative	Negative	Negative	Negative	Positive	None positive on Combo	-	No	50.5945	Male	Malaysian	malaysian	Not Applicable	Malay	none or dont know	Yes	7	7 days	No	Yes	yes	No	Yes	Yes	No	No	Yes	No	No	No	Yes	Yes	Yes	No	Yes	No	Yes	No	Yes	Do not know	No	Yes	Yes	No	No	68
081	No dengue	No	Negative	Negative	Negative	Negative	Negative	Positive	None positive on Combo	-	No	22.3205	Female	Malaysian	malaysian	Not Applicable	Malay	yes	Yes	4	4 days	Yes	Yes	yes	No	Yes	Yes	Yes	No	Yes	Yes	No	No	Yes	Yes	Yes	No	No	Yes	No	No	No	Yes	No	No	No	No	No	82
082	No dengue	No	Negative	Negative	Negative	Negative	Negative	Positive	None positive on Combo	-	No	59.9452	Male	Malaysian	malaysian	Not Applicable	Indian	none or dont know	Yes	14	more than 7 days	Yes	Yes	yes	No	Yes	Yes	Yes	Yes	Yes	No	No	No	Yes	Yes	No	Yes	No	Yes	Yes	No	No	No	No	No	Yes	Yes	No	68
083	No dengue	No	Negative	Negative	Negative	Negative	Negative	Positive	None positive on Combo	-	No	23.5973	Male	Malaysian	malaysian	Not Applicable	Malay	none or dont know	Yes	3	3 days	Yes	Yes	none	No	No	No	Yes	Yes	Yes	Yes	No	No	Yes	Yes	Yes	No	No	No	No	No	No	Do not know	No	No	No	No	No	73
084	Confirmed dengue	Yes	Positive	Negative	Negative	Positive	Negative	Positive	Positive for NS! and/or IgM	Positive (DENV-2)	Yes	46.2466	Male	Others	foreigner	China	Others	none or dont know	Yes	5	5 days	Yes	Yes	yes	No	Yes	Yes	Yes	No	Yes	Yes	No	No	Yes	Yes	Yes	Yes	No	No	No	No	No	Do not know	No	No	No	No	No	70
085	No dengue	No	Negative	Negative	Negative	Negative	Negative	Positive	None positive on Combo	-	No	59.4904	Male	Malaysian	malaysian	Not Applicable	Malay	yes	Yes	3	3 days	Yes	Yes	yes	No	Yes	Yes	No	No	No	No	No	No	Yes	No	Yes	No	No	No	No	No	No	Yes	No	Yes	No	Yes	No	91
086	No dengue	No	Negative	Negative	Negative	Negative	Negative	Positive	None positive on Combo	-	No	19.3562	Male	Malaysian	malaysian	Not Applicable	Bumiputera Sabah and Sarawak	none or dont know	Yes	7	7 days	Yes	Yes	yes	No	Yes	Yes	No	No	Yes	Yes	No	No	Yes	Yes	Yes	Yes	Yes	Yes	Yes	No	No	No	No	No	No	No	No	76
087	No dengue	No	Negative	Negative	Negative	Negative	Negative	Positive	None positive on Combo	-	No	39.8712	Female	Malaysian	malaysian	Not Applicable	Malay	yes	Yes	3	3 days	Yes	Yes	yes	Yes	Yes	Yes	Yes	Yes	Yes	Yes	No	No	No	No	Yes	No	No	Yes	No	No	No	Yes	No	No	No	No	No	53.7
088	No dengue	No	Negative	Negative	Negative	Negative	Negative	Positive	None positive on Combo	-	No	43.0658	Male	Malaysian	malaysian	Not Applicable	Malay	none or dont know	Yes	4	4 days	Yes	Yes	yes	No	Yes	Yes	Yes	Yes	Yes	Yes	No	No	Yes	Yes	Yes	Yes	Yes	No	Yes	Yes	Yes	No	No	No	No	No	No	86
089	No dengue	No	Negative	Negative	Negative	Negative	Negative	Negative	None positive on Combo	-	No	28.389	Male	Malaysian	malaysian	Not Applicable	Indian	yes	Yes	7	7 days	Yes	Yes	yes	Yes	Yes	Yes	Yes	Yes	Yes	Yes	No	No	Yes	Yes	Yes	No	No	Yes	No	No	No	Yes	No	No	No	No	No	78
090	Confirmed dengue	No	Negative	Positive	Negative	Negative	Negative	Negative	Positive for NS! and/or IgM	-	No	22.6712	Female	Malaysian	malaysian	Not Applicable	Malay	none or dont know	Yes	2	24-48 hours	Yes	Yes	yes	No	Yes	Yes	Yes	Yes	Yes	Yes	No	No	Yes	No	Yes	No	No	Yes	No	No	No	Do not know	No	No	No	No	No	61
091	Confirmed dengue	No	Negative	Positive	Positive	Positive	Positive	Positive	Positive for NS! and/or IgM	-	No	25.4137	Male	Others	foreigner	Nepal	Others	yes	Yes	5	5 days	Yes	Yes	yes	No	Yes	Yes	No	No	No	Yes	No	No	Yes	No	Yes	No	No	No	No	No	No	Yes	No	No	No	No	No	#NULL!
092	No dengue	No	Negative	Negative	Positive	Negative	Negative	Positive	None positive on Combo	-	No	22.0521	Male	Malaysian	malaysian	Not Applicable	Malay	none or dont know	Yes	14	more than 7 days	Yes	Yes	yes	No	Yes	Yes	No	No	No	Yes	No	No	Yes	Yes	Yes	Yes	No	No	No	No	No	Do not know	No	No	No	No	No	92
093	No dengue	No	Negative	Negative	Negative	Negative	Negative	Positive	None positive on Combo	-	No	33.8685	Male	Malaysian	malaysian	Not Applicable	Indian	none or dont know	Yes	3	3 days	Yes	Yes	yes	No	Yes	Yes	No	No	No	No	No	No	Yes	Yes	Yes	Yes	Yes	No	No	No	No	No	Yes	No	No	No	No	82
094	Confirmed dengue	Yes	Positive	Negative	Negative	Negative	Negative	Positive	Positive for NS! and/or IgM	Positive (DENV-3)	Yes	48.3671	Female	Malaysian	malaysian	Not Applicable	Malay	none or dont know	Yes	3	3 days	Yes	Yes	yes	No	Yes	Yes	Yes	Yes	Yes	No	No	No	Yes	Yes	No	No	No	No	No	No	No	Do not know	Yes	No	No	No	No	52
095	No dengue	No	Negative	Negative	Negative	Negative	Negative	Positive	None positive on Combo	-	No	34.9425	Male	Malaysian	malaysian	Not Applicable	Indian	none or dont know	Yes	5	5 days	No	Yes	yes	No	Yes	Yes	No	No	Yes	Yes	No	No	Yes	No	No	Yes	Yes	Yes	No	No	No	No	No	No	No	No	No	70
096	No dengue	No	Negative	Negative	Negative	Negative	Negative	Negative	None positive on Combo	-	No	31.789	Male	Malaysian	malaysian	Not Applicable	Malay	none or dont know	Yes	4	4 days	Yes	Yes	yes	Yes	Yes	Yes	Yes	No	No	No	No	No	Yes	Yes	Yes	Yes	No	Yes	No	Yes	No	No	No	No	No	No	No	73
097	No dengue	No	Negative	Negative	Negative	Negative	Negative	Positive	None positive on Combo	-	No	40.9808	Female	Malaysian	malaysian	Not Applicable	Malay	none or dont know	Yes	3	3 days	No	Yes	yes	No	Yes	No	Yes	No	Yes	Yes	No	No	Yes	No	No	No	No	No	No	No	No	Do not know	No	No	No	No	No	46
098	No dengue	No	Negative	Negative	Negative	Negative	Negative	Positive	None positive on Combo	-	No	42.5479	Male	Malaysian	malaysian	Not Applicable	Malay	none or dont know	Yes	14	more than 7 days	Yes	Yes	yes	No	Yes	Yes	Yes	Yes	No	Yes	Yes	No	Yes	Yes	Yes	Yes	No	Yes	No	No	No	Do not know	Yes	No	Yes	No	Yes	76
099	Confirmed dengue	Yes	Negative	Negative	Negative	Negative	Negative	Negative	None positive on Combo	Positive (DENV-1)	Yes	31.6849	Male	Others	foreigner	Nepal	Others	yes	Yes	4	4 days	Yes	Yes	yes	Yes	Yes	Yes	Yes	Yes	Yes	No	No	No	Yes	No	Yes	No	No	No	No	No	No	Yes	No	No	No	No	No	52
100	No dengue	No	Negative	Negative	Negative	Negative	Negative	Positive	None positive on Combo	-	No	65.9808	Female	Malaysian	malaysian	Not Applicable	Indian	yes	Yes	4	4 days	Yes	Yes	yes	Yes	Yes	Yes	No	No	Yes	No	No	No	No	No	No	No	No	Yes	No	No	No	Yes	No	Yes	No	No	No	72
101	Confirmed dengue	Yes	Positive	Negative	Negative	Negative	Negative	Positive	Positive for NS! and/or IgM	Positive (DENV-3)	Yes	22.6959	Female	Malaysian	malaysian	Not Applicable	Indian	none or dont know	Yes	3	3 days	Yes	Yes	yes	No	Yes	Yes	Yes	No	Yes	Yes	No	No	Yes	Yes	Yes	No	No	No	Yes	No	Yes	Do not know	No	No	No	No	No	72
102	No dengue	No	Negative	Negative	Negative	Negative	Negative	Positive	None positive on Combo	-	No	35.8767	Female	Malaysian	malaysian	Not Applicable	Indian	yes	Yes	3	3 days	No	No	none	No	No	No	Yes	No	Yes	Yes	No	No	Yes	Yes	Yes	No	No	No	No	No	No	Yes	No	No	No	No	No	64
103	No dengue	No	Negative	Negative	Negative	Negative	Negative	Negative	None positive on Combo	-	No	21.6521	Female	Malaysian	malaysian	Not Applicable	Malay	none or dont know	Yes	4	4 days	Yes	Yes	yes	No	Yes	Yes	No	Yes	Yes	Yes	Yes	No	Yes	Yes	Yes	No	Yes	Yes	Yes	No	No	Do not know	No	No	No	No	No	60
104	No dengue	No	Negative	Negative	Negative	Negative	Negative	Positive	None positive on Combo	-	No	47.6493	Female	Malaysian	malaysian	Not Applicable	Indian	yes	Yes	7	7 days	No	Yes	yes	No	Yes	No	Yes	No	Yes	No	No	No	No	No	Yes	No	No	No	No	No	No	Yes	No	Yes	No	No	Yes	70
105	No dengue	No	Negative	Negative	Negative	Negative	Negative	Negative	None positive on Combo	-	No	23.4575	Female	Malaysian	malaysian	Not Applicable	Indian	none or dont know	Yes	7	7 days	Yes	Yes	yes	Yes	Yes	Yes	Yes	Yes	Yes	Yes	Yes	No	Yes	Yes	Yes	Yes	Yes	Yes	No	No	No	Do not know	No	No	No	No	No	78
106	No dengue	No	Negative	Negative	Negative	Negative	Negative	Negative	None positive on Combo	-	No	28	Male	Others	foreigner	Nepal	Others	yes	Yes	4	4 days	Yes	Yes	yes	No	Yes	Yes	Yes	No	No	Yes	Yes	No	Yes	No	Yes	No	Yes	No	No	No	No	Yes	No	No	No	No	No	#NULL!
107	No dengue	No	Negative	Negative	Negative	Negative	Negative	Positive	None positive on Combo	-	No	24.0685	Male	Malaysian	malaysian	Not Applicable	Malay	none or dont know	Yes	14	more than 7 days	Yes	Yes	yes	Yes	Yes	Yes	Yes	Yes	No	Yes	Yes	No	Yes	No	No	No	No	No	No	No	No	Do not know	No	No	No	No	No	72
108	No dengue	No	Negative	Negative	Negative	Negative	Negative	Negative	None positive on Combo	-	No	21.3425	Female	Malaysian	malaysian	Not Applicable	Malay	none or dont know	Yes	3	3 days	Yes	Yes	yes	Yes	Yes	Yes	Yes	Yes	Yes	No	No	No	Yes	Yes	No	No	No	Yes	No	No	No	Do not know	No	No	No	No	No	65
109	Confirmed dengue	Yes	Positive	Positive	Negative	Positive	Negative	Negative	Positive for NS! and/or IgM	Positive (DENV-3)	No	20.9014	Male	Malaysian	malaysian	Not Applicable	Malay	yes	Yes	6	6 days	Yes	Yes	yes	No	Yes	Yes	No	No	No	No	No	No	Yes	No	Yes	Yes	Yes	No	Yes	No	Yes	Yes	No	No	No	No	No	76
110	No dengue	No	Negative	Negative	Negative	Negative	Negative	Positive	None positive on Combo	-	No	44.8575	Male	Malaysian	malaysian	Not Applicable	Malay	none or dont know	Yes	4	4 days	Yes	Yes	yes	Yes	Yes	Yes	Yes	No	Yes	No	No	No	Yes	No	Yes	No	No	Yes	Yes	No	No	Do not know	Yes	Yes	No	Yes	No	108
111	Confirmed dengue	No	Negative	Positive	Negative	Negative	Negative	Positive	Positive for NS! and/or IgM	-	No	20.3562	Male	Malaysian	malaysian	Not Applicable	Malay	yes	Yes	5	5 days	Yes	Yes	yes	Yes	Yes	Yes	Yes	Yes	Yes	No	No	No	Yes	Yes	Yes	Yes	No	Yes	No	No	No	Yes	No	No	No	No	No	85
112	No dengue	No	Negative	Negative	Negative	Negative	Negative	Positive	None positive on Combo	-	No	25.2986	Female	Malaysian	malaysian	Not Applicable	Malay	none or dont know	Yes	3	3 days	Yes	Yes	yes	No	Yes	Yes	Yes	Yes	Yes	No	Yes	No	Yes	No	Yes	Yes	Yes	Yes	Yes	No	No	Do not know	No	No	No	No	Yes	74
113	No dengue	No	Negative	Negative	Negative	Negative	Negative	Negative	None positive on Combo	-	No	36.9753	Male	Others	foreigner	Nepal	Orang Asli	none or dont know	Yes	4	4 days	No	Yes	yes	No	Yes	Yes	Yes	Yes	Yes	Yes	No	No	No	No	No	Yes	No	Yes	Yes	No	No	Do not know	No	No	No	No	Yes	63.4
114	No dengue	No	Negative	Negative	Negative	Negative	Negative	Positive	None positive on Combo	-	No	19.9836	Male	Malaysian	malaysian	Not Applicable	Malay	none or dont know	Yes	3	3 days	No	Yes	none	No	No	No	Yes	Yes	Yes	Yes	No	No	Yes	No	Yes	Yes	Yes	No	No	No	No	Do not know	No	No	No	No	No	50
115	Confirmed dengue	No	Negative	Positive	Negative	Negative	Negative	Positive	Positive for NS! and/or IgM	-	No	56.6329	Female	Malaysian	malaysian	Not Applicable	Malay	yes	Yes	4	4 days	No	Yes	yes	No	Yes	No	Yes	No	Yes	No	No	No	Yes	No	No	No	No	No	No	No	No	Yes	No	No	No	No	No	72
116	No dengue	No	Negative	Negative	Negative	Negative	Negative	Negative	None positive on Combo	-	No	26.3479	Male	Malaysian	malaysian	Not Applicable	Bumiputera Sabah and Sarawak	none or dont know	Yes	5	5 days	No	Yes	yes	No	Yes	Yes	Yes	Yes	Yes	Yes	Yes	No	Yes	No	Yes	No	No	No	No	No	No	No	No	No	No	No	No	66.4
117	No dengue	No	Negative	Negative	Negative	Negative	Negative	Positive	None positive on Combo	-	No	51.8877	Female	Malaysian	malaysian	Not Applicable	Malay	yes	Yes	3	3 days	Yes	Yes	yes	Yes	Yes	Yes	Yes	Yes	Yes	Yes	Yes	No	Yes	Yes	Yes	Yes	Yes	No	No	No	No	Yes	No	No	No	No	No	52
118	Confirmed dengue	No	Negative	Negative	Negative	Positive	Negative	Positive	None positive on Combo	-	No	28.3534	Male	Malaysian	malaysian	Not Applicable	Malay	yes	Yes	4	4 days	No	Yes	yes	Yes	Yes	No	Yes	No	Yes	No	No	No	Yes	No	Yes	Yes	No	No	No	No	No	Yes	No	No	No	No	No	113
119	No dengue	No	Negative	Negative	Negative	Negative	Negative	Positive	None positive on Combo	-	No	47.2082	Female	Malaysian	malaysian	Not Applicable	Malay	none or dont know	Yes	3	3 days	Yes	Yes	yes	Yes	Yes	Yes	Yes	No	Yes	Yes	No	No	Yes	Yes	Yes	No	No	No	No	No	No	Do not know	No	No	Yes	No	Yes	104
120	No dengue	No	Negative	Negative	Negative	Negative	Negative	Positive	None positive on Combo	-	No	43.8466	Female	Malaysian	malaysian	Not Applicable	Indian	yes	Yes	4	4 days	No	Yes	yes	No	Yes	No	Yes	Yes	Yes	Yes	No	No	Yes	Yes	Yes	Yes	Yes	Yes	No	No	No	Yes	No	No	No	No	No	50
121	No dengue	No	Negative	Negative	Negative	Negative	Negative	Negative	None positive on Combo	-	No	22.3014	Female	Malaysian	malaysian	Not Applicable	Malay	yes	Yes	5	5 days	Yes	Yes	yes	Yes	Yes	Yes	Yes	No	Yes	Yes	No	No	Yes	No	No	Yes	Yes	Yes	No	No	No	Yes	No	No	No	No	No	52
122	Confirmed dengue	Yes	Positive	Negative	Negative	Positive	Negative	Negative	Positive for NS! and/or IgM	Positive (DENV-3)	Yes	32.5397	Male	Others	foreigner	Bangladesh	Others	yes	Yes	6	6 days	Yes	Yes	yes	No	Yes	No	Yes	No	Yes	No	No	No	Yes	No	No	Yes	Yes	Yes	No	No	No	Yes	No	No	No	No	No	54
123	No dengue	No	Negative	Negative	Negative	Negative	Negative	Negative	None positive on Combo	-	No	32.4219	Male	Malaysian	malaysian	Not Applicable	Chinese	none or dont know	Yes	4	4 days	Yes	Yes	yes	No	Yes	Yes	Yes	Yes	Yes	No	Yes	No	Yes	Yes	Yes	Yes	Yes	Yes	No	Yes	No	Do not know	No	Yes	No	No	No	78
124	No dengue	No	Negative	Negative	Positive	Negative	Negative	Positive	None positive on Combo	-	No	18.7123	Male	Malaysian	malaysian	Not Applicable	Malay	none or dont know	Yes	3	3 days	No	Yes	yes	Yes	Yes	Yes	Yes	No	Yes	No	No	No	Yes	No	Yes	Yes	Yes	Yes	No	No	No	Do not know	Yes	No	No	No	No	56
125	No dengue	No	Negative	Negative	Negative	Negative	Negative	Positive	None positive on Combo	-	No	54.1589	Female	Malaysian	malaysian	Not Applicable	Malay	yes	Yes	5	5 days	No	Yes	yes	Yes	Yes	No	No	No	Yes	No	No	No	No	Yes	Yes	No	Yes	Yes	No	No	No	Yes	No	Yes	Yes	No	No	84
126	No dengue	No	Negative	Negative	Negative	Negative	Negative	Positive	None positive on Combo	-	No	19.6329	Female	Malaysian	malaysian	Not Applicable	Malay	none or dont know	Yes	3	3 days	Yes	Yes	yes	No	Yes	Yes	Yes	No	Yes	No	Yes	No	Yes	Yes	Yes	Yes	Yes	Yes	Yes	No	No	Do not know	No	No	No	No	No	110
127	No dengue	No	Negative	Negative	Negative	Negative	Negative	Positive	None positive on Combo	-	No	26.0137	Female	Malaysian	malaysian	Not Applicable	Malay	yes	Yes	3	3 days	Yes	Yes	yes	Yes	Yes	Yes	Yes	Yes	Yes	Yes	No	No	Yes	Yes	No	Yes	Yes	Yes	No	No	No	Yes	No	No	No	No	Yes	105
128	No dengue	No	Negative	Negative	Positive	Negative	Negative	Positive	None positive on Combo	-	No	40.0959	Male	Malaysian	malaysian	Not Applicable	Malay	none or dont know	Yes	3	3 days	Yes	Yes	yes	No	Yes	Yes	Yes	No	No	No	No	No	Yes	No	Yes	Yes	No	Yes	No	No	No	No	No	No	No	No	No	55
129	No dengue	No	Negative	Negative	Negative	Negative	Negative	Positive	None positive on Combo	-	No	40.074	Male	Malaysian	malaysian	Not Applicable	Indian	yes	Yes	14	more than 7 days	Yes	Yes	yes	No	Yes	Yes	Yes	No	Yes	Yes	No	No	Yes	Yes	No	No	Yes	Yes	No	No	No	Yes	Yes	No	No	No	No	70
130	No dengue	No	Negative	Negative	Negative	Negative	Negative	Positive	None positive on Combo	-	No	30.7616	Male	Malaysian	malaysian	Not Applicable	Malay	none or dont know	Yes	3	3 days	Yes	Yes	yes	No	Yes	Yes	Yes	No	No	No	No	No	Yes	No	Yes	Yes	Yes	No	No	No	No	No	No	No	No	No	No	65
131	Confirmed dengue	No	Negative	Positive	Positive	Negative	Negative	Positive	Positive for NS! and/or IgM	-	No	28.7671	Female	Malaysian	malaysian	Not Applicable	Malay	none or dont know	Yes	4	4 days	Yes	Yes	yes	No	Yes	Yes	Yes	No	No	No	Yes	No	Yes	Yes	Yes	Yes	Yes	Yes	Yes	No	Yes	Do not know	Yes	No	No	No	No	51
132	No dengue	No	Negative	Negative	Negative	Negative	Negative	Positive	None positive on Combo	-	No	33.9041	Male	Malaysian	malaysian	Not Applicable	Malay	yes	Yes	5	5 days	Yes	Yes	yes	Yes	Yes	Yes	Yes	No	Yes	Yes	Yes	No	Yes	Yes	Yes	Yes	Yes	Yes	Yes	No	No	Yes	Yes	No	No	Yes	No	55
133	Confirmed dengue	Yes	Negative	Negative	Positive	Negative	Negative	Positive	None positive on Combo	Positive (DENV-2)	Yes	21.2137	Male	Malaysian	malaysian	Not Applicable	Indian	none or dont know	Yes	4	4 days	Yes	Yes	yes	Yes	Yes	Yes	Yes	Yes	Yes	Yes	Yes	No	Yes	No	Yes	Yes	Yes	Yes	No	No	No	Do not know	No	No	No	No	No	81
134	Confirmed dengue	Yes	Positive	Positive	Negative	Positive	Negative	Positive	Positive for NS! and/or IgM	Positive (DENV-2)	Yes	36.9425	Male	Others	foreigner	Nepal	Others	yes	Yes	4	4 days	Yes	Yes	yes	Yes	Yes	Yes	Yes	No	Yes	No	No	No	Yes	No	No	No	No	No	No	No	No	Yes	No	No	No	No	No	80
135	Confirmed dengue	Yes	Positive	Negative	Negative	Negative	Negative	Positive	Positive for NS! and/or IgM	Positive (DENV-2)	Yes	21.7151	Male	Malaysian	malaysian	Not Applicable	Malay	none or dont know	Yes	5	5 days	No	Yes	yes	No	Yes	Yes	No	Yes	Yes	No	Yes	No	Yes	No	Yes	No	No	No	No	No	No	Do not know	No	No	No	No	No	57
136	Confirmed dengue	Yes	Positive	Negative	Negative	Negative	Negative	Negative	Positive for NS! and/or IgM	Positive (DENV-2)	Yes	22.1507	Female	Malaysian	malaysian	Not Applicable	Malay	yes	Yes	5	5 days	Yes	Yes	yes	Yes	Yes	Yes	Yes	Yes	Yes	No	No	No	Yes	No	Yes	No	No	No	No	No	No	Yes	No	No	No	No	No	52
137	No dengue	No	Negative	Negative	Negative	Negative	Negative	Positive	None positive on Combo	-	No	23.3479	Female	Malaysian	malaysian	Not Applicable	Malay	yes	Yes	3	3 days	Yes	Yes	yes	Yes	Yes	Yes	Yes	No	Yes	Yes	No	No	Yes	Yes	Yes	Yes	Yes	Yes	No	No	No	Yes	No	No	No	No	Yes	55
138	No dengue	No	Negative	Negative	Negative	Negative	Negative	Positive	None positive on Combo	-	No	22.6247	Male	Malaysian	malaysian	Not Applicable	Indian	yes	Yes	3	3 days	Yes	Yes	yes	Yes	Yes	Yes	Yes	Yes	Yes	Yes	No	No	Yes	No	Yes	Yes	Yes	Yes	No	Yes	No	Yes	No	No	No	No	Yes	60
139	No dengue	No	Negative	Negative	Negative	Negative	Negative	Positive	None positive on Combo	-	No	28.4274	Male	Malaysian	malaysian	Not Applicable	Indian	yes	Yes	4	4 days	No	Yes	yes	No	Yes	No	No	No	Yes	No	No	No	Yes	No	Yes	No	No	No	No	No	No	Yes	Yes	No	No	No	No	87
140	No dengue	No	Negative	Negative	Negative	Negative	Negative	Positive	None positive on Combo	-	No	42.3151	Male	Malaysian	malaysian	Not Applicable	Malay	yes	Yes	7	7 days	Yes	Yes	yes	Yes	Yes	Yes	No	No	No	No	No	No	Yes	Yes	Yes	Yes	Yes	Yes	No	No	No	Yes	Yes	No	No	No	No	76
141	No dengue	No	Negative	Negative	Positive	Negative	Negative	Positive	None positive on Combo	-	No	35.2959	Male	Malaysian	malaysian	Not Applicable	Malay	yes	Yes	4	4 days	Yes	Yes	yes	Yes	Yes	Yes	Yes	No	Yes	Yes	No	No	Yes	Yes	Yes	Yes	Yes	Yes	No	No	No	Yes	Yes	No	No	No	No	130
142	No dengue	No	Negative	Negative	Negative	Negative	Negative	Positive	None positive on Combo	-	No	23.6849	Female	Malaysian	malaysian	Not Applicable	Malay	none or dont know	Yes	4	4 days	Yes	Yes	yes	No	Yes	Yes	No	Yes	Yes	Yes	Yes	No	Yes	Yes	Yes	No	Yes	Yes	No	Yes	Yes	No	Yes	No	No	No	No	55.4
143	No dengue	No	Negative	Negative	Negative	Negative	Negative	Positive	None positive on Combo	-	No	30.2411	Male	Malaysian	malaysian	Not Applicable	Malay	yes	Yes	7	7 days	Yes	Yes	yes	Yes	Yes	Yes	No	No	Yes	No	Yes	No	No	No	Yes	No	Yes	No	No	No	No	Yes	Yes	No	No	No	No	83
144	No dengue	No	Negative	Negative	Positive	Negative	Negative	Positive	None positive on Combo	-	No	49.6247	Male	Malaysian	malaysian	Not Applicable	Chinese	none or dont know	Yes	3	3 days	Yes	Yes	yes	No	Yes	Yes	Yes	No	No	Yes	No	No	Yes	No	Yes	Yes	Yes	Yes	No	No	No	No	Yes	Yes	No	No	Yes	#NULL!
145	No dengue	No	Negative	Negative	Negative	Negative	Negative	Negative	None positive on Combo	-	No	26.137	Female	Malaysian	malaysian	Not Applicable	Malay	none or dont know	Yes	4	4 days	Yes	Yes	yes	No	Yes	Yes	No	No	No	No	No	No	Yes	Yes	Yes	Yes	Yes	Yes	No	No	No	No	No	No	No	No	No	79
146	No dengue	No	Negative	Negative	Negative	Negative	Negative	Positive	None positive on Combo	-	No	53.5397	Male	Malaysian	malaysian	Not Applicable	Malay	yes	Yes	3	3 days	Yes	Yes	yes	Yes	Yes	Yes	Yes	No	No	No	No	No	No	No	No	No	No	No	No	No	No	Yes	No	No	No	No	No	60
147	No dengue	No	Negative	Negative	Negative	Negative	Negative	Positive	None positive on Combo	-	No	30.0219	Female	Malaysian	malaysian	Not Applicable	Malay	none or dont know	Yes	3	3 days	Yes	Yes	yes	No	Yes	Yes	No	No	No	Yes	No	No	Yes	Yes	Yes	No	No	No	No	No	No	No	No	No	No	No	No	68
148	No dengue	No	Negative	Negative	Negative	Negative	Negative	Negative	None positive on Combo	-	No	21.9205	Female	Malaysian	malaysian	Not Applicable	Malay	none or dont know	Yes	6	6 days	Yes	Yes	yes	Yes	Yes	Yes	Yes	No	Yes	Yes	No	No	No	No	Yes	No	Yes	No	No	No	No	Do not know	No	No	No	No	No	57
149	No dengue	No	Negative	Negative	Negative	Negative	Negative	Positive	None positive on Combo	-	No	31.5288	Female	Malaysian	malaysian	Not Applicable	Malay	yes	Yes	3	3 days	Yes	Yes	yes	Yes	Yes	Yes	Yes	No	Yes	No	No	No	Yes	No	Yes	Yes	Yes	Yes	No	No	No	Yes	No	No	Yes	No	No	70.6
150	No dengue	No	Negative	Negative	Negative	Negative	Negative	Positive	None positive on Combo	-	No	25.3973	Male	Malaysian	malaysian	Not Applicable	Malay	none or dont know	Yes	4	4 days	Yes	Yes	yes	No	Yes	Yes	No	No	Yes	No	No	No	Yes	No	Yes	No	Yes	Yes	No	Yes	No	Do not know	No	No	No	No	No	79
151	No dengue	No	Negative	Negative	Positive	Negative	Negative	Positive	None positive on Combo	-	No	49.5178	Female	Malaysian	malaysian	Not Applicable	Chinese	yes	Yes	3	3 days	No	Yes	yes	No	Yes	Yes	Yes	No	Yes	No	No	No	Yes	No	Yes	Yes	Yes	Yes	No	No	No	Yes	No	No	No	No	No	61.5
152	Confirmed dengue	Yes	Negative	Negative	Negative	Negative	Negative	Positive	None positive on Combo	Positive (DENV-2)	No	30.6685	Male	Malaysian	malaysian	Not Applicable	Malay	yes	Yes	4	4 days	Yes	Yes	yes	No	Yes	Yes	No	No	Yes	No	No	No	No	No	Yes	Yes	Yes	Yes	No	No	No	Yes	No	No	No	No	No	70
153	No dengue	No	Negative	Negative	Negative	Negative	Negative	Negative	None positive on Combo	-	No	17.9151	Female	Malaysian	malaysian	Not Applicable	Malay	none or dont know	Yes	7	7 days	Yes	Yes	yes	No	Yes	Yes	Yes	Yes	Yes	Yes	No	No	Yes	No	Yes	No	Yes	Yes	Yes	Yes	Yes	No	No	No	No	No	No	57
154	No dengue	No	Negative	Negative	Negative	Negative	Negative	Positive	None positive on Combo	-	No	26.9123	Female	Malaysian	malaysian	Not Applicable	Indian	none or dont know	Yes	4	4 days	No	Yes	yes	No	Yes	Yes	No	No	Yes	Yes	No	No	Yes	Yes	Yes	Yes	Yes	Yes	No	No	No	Do not know	No	No	No	No	No	85
155	No dengue	No	Negative	Negative	Negative	Negative	Negative	Positive	None positive on Combo	-	No	28.3699	Female	Malaysian	malaysian	Not Applicable	Indian	none or dont know	Yes	3	3 days	No	Yes	yes	Yes	Yes	No	No	No	No	No	No	No	Yes	No	Yes	Yes	Yes	Yes	No	No	No	Do not know	No	No	No	No	No	70
156	Confirmed dengue	Yes	Positive	Negative	Negative	Negative	Negative	Positive	Positive for NS! and/or IgM	Positive (DENV-2)	Yes	32.126	Female	Malaysian	malaysian	Not Applicable	Malay	yes	Yes	3	3 days	Yes	Yes	yes	Yes	Yes	Yes	Yes	Yes	Yes	No	No	No	Yes	Yes	Yes	No	No	No	No	No	No	Yes	No	No	No	No	No	74
157	No dengue	No	Negative	Negative	Negative	Negative	Negative	Positive	None positive on Combo	-	No	19.9425	Male	Malaysian	malaysian	Not Applicable	Indian	none or dont know	Yes	3	3 days	Yes	Yes	yes	No	Yes	Yes	No	No	Yes	Yes	No	No	Yes	Yes	Yes	Yes	Yes	Yes	Yes	No	No	Do not know	Yes	No	No	No	No	60
158	Confirmed dengue	No	Negative	Negative	Negative	Positive	Negative	Positive	None positive on Combo	-	No	38.063	Female	Malaysian	malaysian	Not Applicable	Indian	none or dont know	Yes	4	4 days	Yes	Yes	yes	No	Yes	Yes	Yes	Yes	Yes	Yes	Yes	No	Yes	Yes	Yes	Yes	Yes	Yes	No	No	No	No	No	No	No	No	No	57
159	Confirmed dengue	No	Negative	Negative	Negative	Positive	Negative	Positive	None positive on Combo	-	No	18.1808	Female	Malaysian	malaysian	Not Applicable	Malay	yes	Yes	3	3 days	Yes	Yes	yes	Yes	Yes	Yes	Yes	No	No	Yes	No	No	Yes	Yes	Yes	No	No	No	No	No	No	Yes	No	No	No	No	No	50
160	No dengue	No	Negative	Negative	Negative	Negative	Negative	Negative	None positive on Combo	-	No	20.5616	Female	Others	foreigner	Indonesian	Others	none or dont know	Yes	3	3 days	No	Yes	none	No	No	No	No	No	No	No	Yes	No	No	No	Yes	No	No	No	No	No	Yes	Do not know	No	No	No	No	No	52
161	Confirmed dengue	No	Negative	Negative	Negative	Positive	Negative	Positive	None positive on Combo	-	No	31.5562	Male	Malaysian	malaysian	Not Applicable	Malay	yes	Yes	3	3 days	No	Yes	yes	No	Yes	No	Yes	No	No	No	No	No	Yes	No	No	Yes	Yes	Yes	No	No	No	Yes	No	No	No	No	No	63
162	No dengue	No	Negative	Negative	Negative	Negative	Negative	Positive	None positive on Combo	-	No	32.3178	Male	Others	foreigner	Myanmar	Others	yes	Yes	7	7 days	No	Yes	yes	Yes	Yes	Yes	Yes	No	No	Yes	No	No	Yes	Yes	Yes	No	No	Yes	Yes	No	No	Yes	No	No	No	No	No	50
163	No dengue	No	Negative	Negative	Negative	Negative	Negative	Positive	None positive on Combo	-	No	25.2137	Male	Malaysian	malaysian	Not Applicable	Malay	none or dont know	Yes	4	4 days	Yes	Yes	yes	No	Yes	Yes	Yes	Yes	No	No	Yes	No	No	No	No	No	No	Yes	No	Yes	No	Do not know	No	No	No	No	No	98
164	No dengue	No	Negative	Negative	Negative	Negative	Negative	Positive	None positive on Combo	-	No	24.611	Female	Malaysian	malaysian	Not Applicable	Malay	none or dont know	Yes	6	6 days	Yes	Yes	yes	No	Yes	Yes	Yes	No	Yes	Yes	Yes	No	Yes	Yes	Yes	Yes	No	Yes	Yes	No	No	Do not know	No	No	No	No	No	70
165	No dengue	No	Negative	Negative	Negative	Negative	Negative	Positive	None positive on Combo	-	No	34.0712	Female	Malaysian	malaysian	Not Applicable	Malay	none or dont know	Yes	6	6 days	No	Yes	yes	Yes	No	Yes	Yes	Yes	No	Yes	No	No	Yes	No	No	Yes	Yes	Yes	No	No	No	Do not know	No	No	No	No	No	69
166	Confirmed dengue	No	Negative	Negative	Negative	Positive	Negative	Positive	None positive on Combo	-	No	29.6822	Female	Malaysian	malaysian	Not Applicable	Malay	none or dont know	Yes	5	5 days	Yes	Yes	yes	No	Yes	Yes	No	No	Yes	No	No	No	Yes	No	Yes	Yes	Yes	Yes	Yes	No	No	Do not know	Yes	No	No	No	No	47
167	Confirmed dengue	No	Positive	Positive	Negative	Positive	Negative	Negative	Positive for NS! and/or IgM	-	No	32.1068	Male	Malaysian	malaysian	Not Applicable	Malay	yes	Yes	6	6 days	Yes	Yes	yes	Yes	Yes	Yes	Yes	Yes	Yes	Yes	No	No	Yes	Yes	Yes	No	Yes	No	No	No	Yes	Yes	No	Yes	No	No	No	120
168	No dengue	No	Negative	Negative	Negative	Negative	Negative	Positive	None positive on Combo	-	No	45.7863	Female	Malaysian	malaysian	Not Applicable	Indian	none or dont know	Yes	7	7 days	Yes	Yes	yes	No	Yes	Yes	No	No	Yes	Yes	No	No	Yes	No	Yes	Yes	Yes	Yes	Yes	No	No	Do not know	No	No	No	No	No	70
169	No dengue	No	Negative	Negative	Negative	Negative	Negative	Negative	None positive on Combo	-	No	23.2137	Male	Malaysian	malaysian	Not Applicable	Malay	yes	Yes	4	4 days	Yes	Yes	yes	No	Yes	No	No	No	No	No	No	No	Yes	No	Yes	Yes	Yes	Yes	No	No	No	Yes	No	No	No	No	No	65
170	Confirmed dengue	Yes	Negative	Positive	Positive	Positive	Positive	Positive	Positive for NS! and/or IgM	Positive (DENV-2)	Yes	31.326	Male	Others	foreigner	Bangladesh	Others	none or dont know	Yes	2	24-48 hours	Yes	Yes	none	No	No	No	No	No	No	No	No	No	Yes	No	No	No	No	No	No	No	No	Do not know	No	No	No	No	No	65
171	Confirmed dengue	No	Positive	Negative	Negative	Negative	Negative	Positive	Positive for NS! and/or IgM	-	No	32.2411	Male	Others	foreigner	Bangladesh	Others	none or dont know	Yes	7	7 days	Yes	Yes	none	No	No	No	No	No	Yes	No	No	No	Yes	Yes	Yes	Yes	Yes	Yes	No	No	No	Do not know	No	No	No	No	No	82
172	No dengue	No	Negative	Negative	Negative	Negative	Negative	Positive	None positive on Combo	-	No	47.5781	Male	Malaysian	malaysian	Not Applicable	Bumiputera Sabah and Sarawak	none or dont know	Yes	7	7 days	Yes	Yes	yes	No	Yes	Yes	No	No	Yes	No	No	No	No	No	No	Yes	No	Yes	No	No	No	Do not know	No	No	No	Yes	No	60
173	No dengue	No	Negative	Negative	Negative	Negative	Negative	Positive	None positive on Combo	-	No	37.2466	Female	Malaysian	malaysian	Not Applicable	Malay	none or dont know	Yes	3	3 days	Yes	Yes	yes	Yes	No	Yes	Yes	Yes	Yes	Yes	No	No	Yes	No	Yes	Yes	No	Yes	No	No	No	No	No	No	No	No	Yes	52
174	Confirmed dengue	Yes	Positive	Negative	Negative	Negative	Negative	Negative	Positive for NS! and/or IgM	Positive (DENV-2)	Yes	23.8192	Female	Malaysian	malaysian	Not Applicable	Malay	yes	Yes	4	4 days	Yes	Yes	yes	Yes	Yes	Yes	Yes	No	Yes	Yes	No	No	Yes	No	Yes	No	Yes	Yes	No	No	No	Yes	No	No	No	No	No	50
175	Confirmed dengue	Yes	Positive	Negative	Positive	Positive	Positive	Positive	Positive for NS! and/or IgM	Positive (DENV-2)	Yes	31.0466	Male	Others	foreigner	Bangladesh	Others	none or dont know	Yes	4	4 days	No	Yes	yes	No	Yes	Yes	No	No	No	No	Yes	No	No	No	No	No	No	Yes	No	Yes	No	No	No	No	No	No	No	65
176	No dengue	No	Negative	Negative	Negative	Negative	Negative	Negative	None positive on Combo	-	No	22.7151	Female	Malaysian	malaysian	Not Applicable	Malay	none or dont know	Yes	2	24-48 hours	Yes	Yes	yes	No	Yes	Yes	Yes	No	Yes	Yes	No	No	Yes	Yes	Yes	No	Yes	Yes	No	No	No	Do not know	No	No	No	No	No	64
177	No dengue	No	Negative	Negative	Negative	Negative	Negative	Negative	None positive on Combo	-	No	28.326	Female	Malaysian	malaysian	Not Applicable	Indian	yes	Yes	5	5 days	Yes	Yes	yes	Yes	Yes	Yes	Yes	No	Yes	No	Yes	No	No	No	Yes	No	Yes	Yes	No	No	No	Yes	No	No	No	No	Yes	54
178	No dengue	No	Negative	Negative	Negative	Negative	Negative	Positive	None positive on Combo	-	No	38.9479	Female	Malaysian	malaysian	Not Applicable	Malay	yes	Yes	4	4 days	Yes	Yes	yes	Yes	Yes	Yes	Yes	Yes	Yes	No	No	No	Yes	Yes	Yes	Yes	Yes	Yes	No	No	No	Yes	No	No	No	No	Yes	53
179	No dengue	No	Negative	Negative	Positive	Negative	Negative	Positive	None positive on Combo	-	No	34.4164	Male	Malaysian	malaysian	Not Applicable	Indian	yes	Yes	5	5 days	Yes	Yes	yes	No	Yes	Yes	No	No	Yes	No	No	No	Yes	No	Yes	Yes	Yes	Yes	No	No	No	Yes	No	No	No	No	No	96
180	Confirmed dengue	Yes	Positive	Negative	Positive	Negative	Negative	Positive	Positive for NS! and/or IgM	Positive (DENV-2)	Yes	53.7096	Female	Malaysian	malaysian	Not Applicable	Malay	yes	Yes	3	3 days	Yes	Yes	yes	No	Yes	No	Yes	Yes	Yes	Yes	No	No	Yes	Yes	Yes	No	Yes	No	No	No	No	Yes	No	Yes	No	No	No	80
181	No dengue	No	Negative	Negative	Negative	Negative	Negative	Negative	None positive on Combo	-	No	36.3205	Female	Malaysian	malaysian	Not Applicable	Malay	none or dont know	Yes	3	3 days	Yes	Yes	yes	Yes	Yes	Yes	No	No	No	No	No	No	Yes	No	No	No	Yes	Yes	No	No	No	Do not know	No	No	No	No	No	75
182	Confirmed dengue	Yes	Positive	Negative	Negative	Negative	Negative	Positive	Positive for NS! and/or IgM	Positive (DENV-2)	Yes	23.6219	Male	Malaysian	malaysian	Not Applicable	Indian	yes	Yes	3	3 days	Yes	Yes	yes	Yes	No	No	No	No	No	No	No	No	Yes	Yes	Yes	No	No	No	No	No	No	Yes	No	No	No	No	No	84
183	No dengue	No	Negative	Negative	Negative	Negative	Negative	Positive	None positive on Combo	-	No	24.8877	Male	Malaysian	malaysian	Not Applicable	Malay	none or dont know	Yes	4	4 days	Yes	Yes	yes	Yes	Yes	Yes	Yes	No	No	No	No	No	Yes	No	Yes	Yes	Yes	Yes	No	No	No	No	No	No	No	No	No	58
184	No dengue	No	Negative	Negative	Negative	Negative	Negative	Positive	None positive on Combo	-	No	40.4795	Male	Malaysian	malaysian	Not Applicable	Malay	none or dont know	Yes	6	6 days	No	Yes	yes	No	Yes	Yes	Yes	Yes	Yes	Yes	Yes	No	Yes	No	Yes	No	Yes	Yes	No	No	No	Do not know	No	No	No	No	No	72
185	No dengue	No	Negative	Negative	Negative	Negative	Negative	Positive	None positive on Combo	-	No	72	Male	Malaysian	malaysian	Not Applicable	Chinese	none or dont know	Yes	2	24-48 hours	Yes	Yes	yes	No	Yes	Yes	No	No	No	Yes	No	No	Yes	No	No	No	No	No	No	No	No	No	No	No	Yes	No	No	81
186	No dengue	No	Negative	Negative	Negative	Negative	Negative	Negative	None positive on Combo	-	No	25.5753	Female	Malaysian	malaysian	Not Applicable	Malay	none or dont know	Yes	3	3 days	Yes	Yes	yes	No	Yes	Yes	No	Yes	No	Yes	Yes	No	Yes	Yes	Yes	No	Yes	No	No	No	No	Do not know	No	No	No	No	Yes	65
187	No dengue	No	Negative	Negative	Positive	Negative	Negative	Positive	None positive on Combo	-	No	23	Male	Malaysian	malaysian	Not Applicable	Malay	none or dont know	Yes	3	3 days	Yes	Yes	yes	No	Yes	No	Yes	No	Yes	Yes	Yes	No	No	No	No	No	No	No	No	No	No	No	No	No	No	No	No	50
188	No dengue	No	Negative	Negative	Negative	Negative	Negative	Positive	None positive on Combo	-	No	28.3096	Male	Malaysian	malaysian	Not Applicable	Malay	none or dont know	Yes	7	7 days	Yes	Yes	yes	Yes	Yes	Yes	No	No	No	No	No	No	Yes	No	No	Yes	Yes	Yes	Yes	No	No	No	Yes	No	No	No	No	70
189	No dengue	No	Negative	Negative	Negative	Negative	Negative	Positive	None positive on Combo	-	No	21.4548	Male	Malaysian	malaysian	Not Applicable	Malay	none or dont know	Yes	3	3 days	Yes	Yes	yes	Yes	Yes	Yes	Yes	Yes	Yes	No	Yes	No	Yes	No	Yes	No	Yes	No	No	No	No	No	No	No	No	No	No	68
190	No dengue	No	Negative	Negative	Negative	Negative	Negative	Positive	None positive on Combo	-	No	30.3014	Female	Malaysian	malaysian	Not Applicable	Malay	none or dont know	Yes	2	24-48 hours	No	Yes	yes	No	Yes	Yes	No	No	Yes	No	No	No	Yes	Yes	Yes	No	Yes	Yes	No	No	No	No	No	No	No	No	No	56
191	No dengue	No	Negative	Negative	Negative	Negative	Negative	Positive	None positive on Combo	-	No	41.6384	Male	Malaysian	malaysian	Not Applicable	Malay	yes	Yes	7	7 days	Yes	Yes	yes	Yes	Yes	Yes	Yes	No	Yes	Yes	Yes	No	Yes	No	Yes	Yes	Yes	Yes	No	Yes	No	Yes	No	No	No	No	No	60
192	No dengue	No	Negative	Negative	Negative	Negative	Negative	Positive	None positive on Combo	-	No	24.611	Male	Malaysian	malaysian	Not Applicable	Indian	none or dont know	Yes	7	7 days	Yes	Yes	yes	Yes	Yes	Yes	No	No	No	Yes	No	No	Yes	No	Yes	Yes	Yes	Yes	No	No	No	No	Yes	No	No	No	No	79
193	Confirmed dengue	No	Negative	Positive	Negative	Negative	Negative	Positive	Positive for NS! and/or IgM	-	No	42.6521	Male	Malaysian	malaysian	Not Applicable	Indian	yes	Yes	5	5 days	Yes	Yes	yes	Yes	Yes	Yes	No	No	No	No	No	No	Yes	No	Yes	No	No	No	Yes	No	No	Yes	No	No	No	No	No	80
194	Confirmed dengue	Yes	Positive	Positive	Positive	Positive	Positive	Positive	Positive for NS! and/or IgM	Positive (DENV-2)	Yes	17.8137	Female	Malaysian	malaysian	Not Applicable	Malay	none or dont know	Yes	5	5 days	No	No	yes	No	Yes	No	No	No	No	No	No	No	Yes	No	Yes	No	No	Yes	No	No	No	No	No	No	No	No	No	50
195	No dengue	No	Negative	Negative	Negative	Negative	Negative	Positive	None positive on Combo	-	No	37.6603	Female	Malaysian	malaysian	Not Applicable	Malay	none or dont know	Yes	3	3 days	Yes	No	yes	No	Yes	No	Yes	No	Yes	No	No	No	No	No	No	No	Yes	Yes	No	No	No	No	No	No	No	No	No	65
196	No dengue	No	Negative	Negative	Negative	Negative	Negative	Positive	None positive on Combo	-	No	34.6548	Female	Malaysian	malaysian	Not Applicable	Malay	none or dont know	Yes	3	3 days	Yes	Yes	yes	No	Yes	Yes	Yes	No	Yes	No	No	No	Yes	Yes	Yes	No	Yes	No	No	No	No	No	No	No	Yes	No	No	46
197	No dengue	No	Negative	Negative	Negative	Negative	Negative	Negative	None positive on Combo	-	No	17.4767	Female	Malaysian	malaysian	Not Applicable	Malay	none or dont know	Yes	3	3 days	Yes	Yes	yes	No	Yes	No	Yes	Yes	Yes	Yes	Yes	No	Yes	Yes	Yes	Yes	Yes	Yes	No	No	No	Do not know	No	No	No	No	No	68
198	Confirmed dengue	Yes	Negative	Positive	Positive	Positive	Positive	Positive	Positive for NS! and/or IgM	Positive (DENV-2)	No	25.1425	Male	Others	foreigner	Bangladesh	Others	yes	Yes	5	5 days	No	No	none	No	No	No	No	No	No	Yes	No	No	No	No	No	No	No	No	No	Yes	No	Yes	No	No	No	No	No	64
199	No dengue	No	Negative	Negative	Negative	Negative	Negative	Negative	None positive on Combo	-	No	22.2493	Male	Malaysian	malaysian	Not Applicable	Malay	none or dont know	Yes	5	5 days	Yes	Yes	yes	No	Yes	No	Yes	Yes	Yes	Yes	Yes	No	Yes	Yes	No	Yes	Yes	Yes	No	No	No	No	No	No	No	No	No	62
200	No dengue	No	Negative	Negative	Negative	Negative	Negative	Negative	None positive on Combo	-	No	24.2082	Female	Malaysian	malaysian	Not Applicable	Malay	none or dont know	Yes	3	3 days	Yes	Yes	yes	Yes	Yes	Yes	Yes	Yes	Yes	Yes	Yes	No	Yes	Yes	Yes	No	Yes	Yes	No	No	No	Do not know	No	No	No	No	No	48
201	No dengue	No	Negative	Negative	Negative	Negative	Negative	Positive	None positive on Combo	-	No	53.9452	Female	Malaysian	malaysian	Not Applicable	Others	none or dont know	Yes	3	3 days	Yes	Yes	yes	No	No	Yes	No	No	Yes	No	No	No	No	No	No	No	No	Yes	No	No	No	No	No	Yes	Yes	No	No	84
202	No dengue	No	Negative	Negative	Negative	Negative	Negative	Negative	None positive on Combo	-	No	20.4603	Male	Malaysian	malaysian	Not Applicable	Bumiputera Sabah and Sarawak	yes	Yes	8	more than 7 days	Yes	No	yes	No	Yes	No	No	No	No	No	No	No	Yes	Yes	Yes	Yes	Yes	Yes	No	Yes	No	Yes	No	No	No	No	No	58
203	Confirmed dengue	No	Negative	Positive	Negative	Negative	Negative	Positive	Positive for NS! and/or IgM	-	No	32.3589	Male	Malaysian	malaysian	Not Applicable	Malay	none or dont know	Yes	7	7 days	Yes	Yes	yes	Yes	Yes	Yes	Yes	No	No	Yes	Yes	No	Yes	No	Yes	No	Yes	Yes	Yes	Yes	No	Do not know	Yes	No	No	No	Yes	71
204	Confirmed dengue	No	Negative	Positive	Negative	Negative	Negative	Positive	Positive for NS! and/or IgM	-	No	27.389	Female	Malaysian	malaysian	Not Applicable	Malay	none or dont know	Yes	4	4 days	Yes	Yes	yes	Yes	Yes	Yes	Yes	Yes	Yes	No	No	Yes	No	Yes	Yes	Yes	No	Yes	Yes	No	No	Do not know	No	No	No	No	No	76
206	No dengue	No	Negative	Negative	Positive	Negative	Negative	Positive	None positive on Combo	-	No	46.389	Male	Malaysian	malaysian	Not Applicable	Malay	yes	Yes	4	4 days	Yes	Yes	yes	Yes	Yes	Yes	Yes	Yes	Yes	No	No	No	Yes	Yes	Yes	Yes	Yes	Yes	No	No	No	Yes	No	No	No	No	No	55
207	No dengue	No	Negative	Negative	Negative	Negative	Negative	Positive	None positive on Combo	-	No	47.7836	Male	Malaysian	malaysian	Not Applicable	Bumiputera Sabah and Sarawak	none or dont know	Yes	4	4 days	Yes	Yes	yes	No	Yes	Yes	No	Yes	Yes	No	No	No	Yes	Yes	Yes	No	No	No	Yes	No	No	No	Yes	No	No	No	No	75
208	Confirmed dengue	No	Negative	Negative	Positive	Negative	Positive	Positive	None positive on Combo	-	No	40.2986	Male	Malaysian	malaysian	Not Applicable	Indian	none or dont know	Yes	4	4 days	No	Yes	yes	No	Yes	Yes	Yes	No	Yes	No	No	No	Yes	No	Yes	Yes	Yes	Yes	Yes	No	No	No	No	No	No	No	No	94
209	Confirmed dengue	No	Negative	Negative	Positive	Negative	Positive	Positive	None positive on Combo	-	No	32.0877	Male	Malaysian	malaysian	Not Applicable	Indian	yes	Yes	4	4 days	Yes	Yes	yes	Yes	Yes	Yes	No	No	No	No	No	No	Yes	Yes	Yes	No	No	Yes	Yes	No	No	Yes	No	No	No	No	No	90
210	No dengue	No	Negative	Negative	Negative	Negative	Negative	Negative	None positive on Combo	-	No	23.2986	Male	Others	foreigner	Bangladesh	Others	none or dont know	Yes	3	3 days	No	No	yes	No	Yes	Yes	Yes	No	Yes	Yes	No	No	Yes	Yes	No	No	No	No	No	No	No	Do not know	No	No	No	No	No	55
211	No dengue	No	Negative	Negative	Negative	Negative	Negative	Positive	None positive on Combo	-	No	44.0164	Male	Malaysian	malaysian	Not Applicable	Malay	yes	Yes	2	24-48 hours	Yes	Yes	yes	Yes	Yes	Yes	Yes	No	Yes	Yes	No	No	Yes	No	No	No	Yes	Yes	Yes	No	Yes	Yes	No	Yes	No	No	No	60
212	No dengue	No	Negative	Negative	Positive	Negative	Negative	Positive	None positive on Combo	-	No	30.2356	Male	Others	foreigner	Bangladesh	Others	yes	Yes	7	7 days	Yes	Yes	yes	Yes	Yes	Yes	No	No	Yes	No	Yes	No	Yes	No	Yes	Yes	No	Yes	No	No	No	Yes	No	No	No	No	No	65
213	Confirmed dengue	No	Negative	Positive	Positive	Positive	Positive	Positive	Positive for NS! and/or IgM	-	No	27.1726	Male	Malaysian	malaysian	Not Applicable	Malay	yes	Yes	11	more than 7 days	No	Yes	none	No	No	No	Yes	No	Yes	No	No	No	No	No	No	No	No	No	No	No	Yes	Yes	No	No	No	No	No	67
214	Confirmed dengue	Yes	Positive	Negative	Negative	Negative	Negative	Positive	Positive for NS! and/or IgM	Positive (DENV-2)	Yes	30.3452	Male	Others	foreigner	Bangladesh	Others	yes	Yes	2	24-48 hours	Yes	Yes	yes	No	Yes	Yes	No	No	No	No	No	No	Yes	No	No	No	No	No	No	No	No	Yes	Yes	No	No	No	No	58
215	No dengue	No	Negative	Negative	Negative	Negative	Negative	Positive	None positive on Combo	-	No	28.4	Male	Others	foreigner	Myanmar	Others	none or dont know	Yes	5	5 days	Yes	Yes	yes	Yes	Yes	Yes	Yes	Yes	Yes	Yes	Yes	No	Yes	Yes	Yes	Yes	No	Yes	No	No	No	No	Yes	No	No	No	No	70
216	Confirmed dengue	Yes	Positive	Negative	Negative	Negative	Negative	Positive	Positive for NS! and/or IgM	Positive (DENV-3)	Yes	56.0575	Female	Malaysian	malaysian	Not Applicable	Indian	yes	Yes	4	4 days	Yes	Yes	yes	No	Yes	Yes	Yes	Yes	Yes	Yes	Yes	No	Yes	No	No	No	No	Yes	No	No	Yes	Yes	No	Yes	No	No	No	48
217	Confirmed dengue	Yes	Negative	Negative	Negative	Negative	Negative	Negative	None positive on Combo	Positive (DENV-3)	Yes	45.8767	Female	Malaysian	malaysian	Not Applicable	Bumiputera Sabah and Sarawak	none or dont know	Yes	3	3 days	No	Yes	none	No	No	No	Yes	Yes	Yes	Yes	Yes	No	No	No	No	Yes	No	Yes	Yes	No	Yes	Do not know	No	Yes	No	No	No	49.5
218	Confirmed dengue	Yes	Negative	Negative	Negative	Negative	Negative	Positive	None positive on Combo	Positive (DENV-1 & DENV-2)	No	57.2877	Male	Malaysian	malaysian	Not Applicable	Malay	none or dont know	Yes	2	24-48 hours	Yes	No	yes	No	Yes	Yes	Yes	No	No	No	Yes	No	Yes	No	No	No	No	No	Yes	No	No	Do not know	No	No	No	No	Yes	70
219	Confirmed dengue	Yes	Positive	Negative	Negative	Negative	Negative	Negative	Positive for NS! and/or IgM	Positive (DENV-2)	Yes	40.9836	Male	Others	foreigner	China	Chinese	none or dont know	Yes	4	4 days	Yes	Yes	yes	No	Yes	Yes	Yes	Yes	Yes	Yes	Yes	No	Yes	Yes	Yes	No	No	No	No	No	No	Do not know	No	No	No	No	No	68
220	No dengue	No	Negative	Negative	Negative	Negative	Negative	Positive	None positive on Combo	-	No	33.7836	Male	Malaysian	malaysian	Not Applicable	Malay	yes	Yes	5	5 days	Yes	Yes	yes	No	Yes	Yes	Yes	No	Yes	No	Yes	No	Yes	Yes	No	Yes	Yes	Yes	No	Yes	No	Yes	No	No	No	No	No	110
221	Confirmed dengue	Yes	Positive	Negative	Negative	Negative	Negative	Negative	Positive for NS! and/or IgM	Positive (DENV-2)	Yes	21.1808	Male	Malaysian	malaysian	Not Applicable	Malay	yes	Yes	4	4 days	Yes	Yes	yes	Yes	Yes	Yes	Yes	No	Yes	No	No	No	Yes	No	Yes	No	No	Yes	No	No	No	Yes	No	No	No	No	No	55
222	Confirmed dengue	No	Negative	Positive	Positive	Positive	Positive	Positive	Positive for NS! and/or IgM	-	No	40.6493	Male	Others	foreigner	Nepal	Others	none or dont know	Yes	7	7 days	Yes	Yes	yes	Yes	Yes	Yes	No	No	No	Yes	No	No	Yes	Yes	Yes	No	No	No	Yes	No	No	Do not know	No	No	No	No	No	73
223	Confirmed dengue	Yes	Positive	Positive	Positive	Positive	Positive	Positive	Positive for NS! and/or IgM	Positive (DENV-2)	Yes	30.9178	Female	Malaysian	malaysian	Not Applicable	Malay	none or dont know	Yes	4	4 days	Yes	Yes	yes	No	Yes	No	No	No	Yes	No	No	No	Yes	Yes	Yes	Yes	Yes	Yes	No	No	No	Do not know	No	No	No	No	No	70
224	Confirmed dengue	No	Negative	Positive	Negative	Positive	Negative	Positive	Positive for NS! and/or IgM	-	No	45.4164	Male	Others	foreigner	Nepal	Others	none or dont know	Yes	14	more than 7 days	Yes	Yes	yes	No	Yes	Yes	No	Yes	Yes	Yes	No	No	Yes	Yes	Yes	No	Yes	Yes	No	No	No	Do not know	No	No	No	No	No	50.6
225	No dengue	No	Negative	Negative	Negative	Negative	Negative	Positive	None positive on Combo	-	No	28.2658	Male	Malaysian	malaysian	Not Applicable	Chinese	none or dont know	Yes	5	5 days	Yes	Yes	yes	Yes	Yes	No	Yes	No	Yes	No	No	No	Yes	No	Yes	No	No	No	No	Yes	No	No	No	No	No	No	No	66
226	No dengue	No	Negative	Negative	Negative	Negative	Negative	Negative	None positive on Combo	-	No	21.3863	Male	Malaysian	malaysian	Not Applicable	Malay	none or dont know	Yes	4	4 days	Yes	Yes	yes	Yes	Yes	Yes	Yes	Yes	Yes	No	No	No	Yes	Yes	Yes	Yes	No	Yes	No	No	No	No	No	No	No	No	No	46
227	No dengue	No	Negative	Negative	Negative	Negative	Negative	Positive	None positive on Combo	-	No	56.7726	Male	Malaysian	malaysian	Not Applicable	Malay	none or dont know	Yes	4	4 days	Yes	Yes	yes	Yes	Yes	Yes	No	No	No	No	No	No	No	No	No	No	Yes	No	No	No	No	Do not know	No	Yes	No	Yes	No	72
228	Confirmed dengue	Yes	Positive	Negative	Negative	Negative	Negative	Positive	Positive for NS! and/or IgM	Positive (DENV-2)	Yes	31.7233	Male	Others	foreigner	China	Others	none or dont know	Yes	2	24-48 hours	Yes	Yes	yes	No	Yes	No	Yes	Yes	Yes	No	No	No	Yes	No	Yes	No	No	No	No	No	No	Do not know	No	No	No	No	No	80
229	No dengue	No	Negative	Negative	Negative	Negative	Negative	Positive	None positive on Combo	-	No	27.7041	Male	Others	foreigner	Bangladesh	Others	none or dont know	Yes	3	3 days	Yes	Yes	yes	No	Yes	Yes	No	No	Yes	No	No	No	Yes	Yes	Yes	No	No	No	No	No	No	Do not know	No	No	No	No	No	55
230	Confirmed dengue	Yes	Positive	Negative	Negative	Negative	Negative	Positive	Positive for NS! and/or IgM	Positive (DENV-3)	Yes	36.3479	Female	Malaysian	malaysian	Not Applicable	Malay	yes	Yes	3	3 days	Yes	Yes	yes	No	Yes	Yes	No	No	Yes	No	No	No	Yes	No	No	No	No	No	No	Yes	No	Yes	No	No	No	No	No	82
231	Confirmed dengue	Yes	Positive	Positive	Positive	Positive	Positive	Positive	Positive for NS! and/or IgM	Positive (DENV-3)	Yes	27.5452	Male	Malaysian	malaysian	Not Applicable	Malay	yes	Yes	4	4 days	Yes	Yes	yes	No	Yes	Yes	No	Yes	Yes	Yes	Yes	No	Yes	Yes	Yes	No	No	No	No	Yes	No	Yes	No	No	No	No	No	55
232	Confirmed dengue	No	Positive	Positive	Negative	Positive	Negative	Negative	Positive for NS! and/or IgM	-	Yes	20.9562	Male	Malaysian	malaysian	Not Applicable	Chinese	yes	Yes	5	5 days	Yes	Yes	none	No	No	No	No	No	Yes	No	No	No	No	Yes	Yes	No	Yes	Yes	No	No	Yes	Yes	No	No	No	No	No	50
233	Confirmed dengue	No	Negative	Negative	Positive	Positive	Positive	Positive	None positive on Combo	-	No	27.4411	Male	Malaysian	malaysian	Not Applicable	Malay	none or dont know	Yes	5	5 days	Yes	Yes	yes	No	No	Yes	Yes	Yes	Yes	No	No	No	No	Yes	No	No	No	No	No	No	No	Do not know	No	No	No	No	No	41
234	No dengue	No	Negative	Negative	Negative	Negative	Negative	Positive	None positive on Combo	-	No	25.4986	Male	Others	foreigner	Pakistan	Others	yes	Yes	7	7 days	Yes	Yes	yes	No	Yes	Yes	No	No	No	No	No	No	Yes	Yes	Yes	Yes	Yes	Yes	No	Yes	No	Yes	No	No	No	No	No	68
235	Confirmed dengue	Yes	Positive	Positive	Negative	Positive	Negative	Positive	Positive for NS! and/or IgM	Positive (DENV-2)	Yes	33.9205	Male	Others	foreigner	China	Others	yes	Yes	5	5 days	Yes	Yes	yes	Yes	Yes	Yes	Yes	Yes	Yes	Yes	Yes	No	Yes	Yes	Yes	No	No	Yes	Yes	No	No	Yes	No	No	No	No	No	60
236	No dengue	No	Negative	Negative	Negative	Negative	Negative	Positive	None positive on Combo	-	No	35.7945	Female	Malaysian	malaysian	Not Applicable	Malay	none or dont know	Yes	4	4 days	Yes	Yes	yes	Yes	Yes	Yes	Yes	No	Yes	No	Yes	No	Yes	Yes	Yes	Yes	Yes	Yes	No	No	No	No	No	No	No	No	No	55
237	No dengue	No	Negative	Negative	Negative	Negative	Negative	Positive	None positive on Combo	-	No	26.8932	Male	Malaysian	malaysian	Not Applicable	Malay	none or dont know	Yes	2	24-48 hours	Yes	No	yes	No	Yes	Yes	No	No	Yes	No	No	No	Yes	No	Yes	No	Yes	Yes	No	No	No	No	No	No	No	No	No	80
238	No dengue	No	Negative	Negative	Negative	Negative	Negative	Positive	None positive on Combo	-	No	38.7644	Male	Malaysian	malaysian	Not Applicable	Malay	yes	Yes	7	7 days	Yes	Yes	yes	Yes	Yes	Yes	No	Yes	Yes	No	No	No	Yes	No	Yes	No	Yes	Yes	Yes	No	No	Yes	No	No	No	No	No	65
239	No dengue	No	Negative	Negative	Negative	Negative	Negative	Positive	None positive on Combo	-	No	32.9562	Male	Malaysian	malaysian	Not Applicable	Malay	yes	Yes	4	4 days	Yes	Yes	yes	No	Yes	Yes	Yes	Yes	Yes	No	No	No	Yes	No	No	Yes	Yes	Yes	No	No	No	Yes	No	No	No	No	No	90
240	Confirmed dengue	Yes	Positive	Positive	Positive	Positive	Positive	Positive	Positive for NS! and/or IgM	Positive (DENV-2)	Yes	42.5589	Male	Others	foreigner	China	Chinese	yes	Yes	4	4 days	No	No	none	No	No	No	No	No	Yes	No	No	No	Yes	No	No	No	No	No	No	No	Yes	Yes	No	No	No	No	No	70
241	Confirmed dengue	Yes	Positive	Negative	Negative	Negative	Negative	Negative	Positive for NS! and/or IgM	Positive (DENV-2)	Yes	37.7562	Male	Others	foreigner	China	Chinese	yes	Yes	3	3 days	Yes	No	yes	No	Yes	No	No	No	Yes	No	No	No	Yes	No	No	No	No	Yes	No	No	Yes	Yes	No	No	No	No	No	79
242	Confirmed dengue	Yes	Positive	Negative	Negative	Negative	Positive	Positive	Positive for NS! and/or IgM	Positive (DENV-2)	Yes	42.7753	Male	Malaysian	malaysian	Not Applicable	Chinese	none or dont know	Yes	5	5 days	Yes	Yes	yes	No	Yes	Yes	No	No	Yes	Yes	No	No	No	Yes	Yes	Yes	Yes	Yes	Yes	No	Yes	Do not know	No	No	Yes	No	No	84
243	Confirmed dengue	Yes	Positive	Negative	Negative	Positive	Negative	Positive	Positive for NS! and/or IgM	Positive (DENV-2)	No	32.2164	Male	Others	foreigner	Bangladesh	Others	yes	Yes	7	7 days	No	Yes	yes	No	Yes	Yes	Yes	No	Yes	No	No	No	Yes	Yes	No	No	No	Yes	No	No	Yes	Yes	No	No	No	No	No	60
244	Confirmed dengue	Yes	Positive	Negative	Negative	Negative	Negative	Negative	Positive for NS! and/or IgM	Positive (DENV-2)	Yes	27.0712	Male	Others	foreigner	Myanmar	Others	yes	Yes	3	3 days	Yes	Yes	yes	No	Yes	Yes	Yes	No	Yes	No	Yes	No	Yes	Yes	Yes	No	No	No	No	No	No	Yes	No	No	No	No	No	55
245	Confirmed dengue	Yes	Positive	Positive	Positive	Positive	Positive	Positive	Positive for NS! and/or IgM	Positive (DENV-2)	Yes	52.274	Male	Others	foreigner	Bangladesh	Others	yes	Yes	5	5 days	Yes	Yes	yes	No	Yes	Yes	No	No	Yes	No	No	No	Yes	No	Yes	No	No	No	No	No	No	Yes	No	No	No	No	No	68
246	Confirmed dengue	Yes	Positive	Negative	Negative	Positive	Negative	Negative	Positive for NS! and/or IgM	Positive (DENV-3)	Yes	27.1479	Male	Malaysian	malaysian	Not Applicable	Malay	yes	Yes	8	more than 7 days	Yes	Yes	none	No	No	No	Yes	Yes	Yes	No	No	No	Yes	Yes	Yes	No	Yes	Yes	No	No	No	Yes	No	No	No	No	No	70
247	Confirmed dengue	Yes	Positive	Positive	Positive	Positive	Positive	Positive	Positive for NS! and/or IgM	Positive (DENV-3)	Yes	19.2767	Male	Malaysian	malaysian	Not Applicable	Malay	yes	Yes	3	3 days	No	Yes	yes	No	Yes	Yes	No	No	Yes	Yes	No	No	Yes	Yes	Yes	No	No	Yes	No	No	No	Yes	No	No	No	No	No	59
248	Confirmed dengue	Yes	Positive	Negative	Negative	Negative	Negative	Negative	Positive for NS! and/or IgM	Positive (DENV-3)	Yes	22.5562	Male	Malaysian	malaysian	Not Applicable	Malay	none or dont know	Yes	4	4 days	Yes	Yes	yes	No	Yes	Yes	Yes	No	Yes	Yes	No	No	Yes	Yes	Yes	No	Yes	No	No	Yes	Yes	No	Yes	No	No	No	No	93
249	Confirmed dengue	No	Negative	Negative	Positive	Negative	Positive	Positive	None positive on Combo	-	No	61.9699	Male	Malaysian	malaysian	Not Applicable	Malay	none or dont know	Yes	5	5 days	Yes	Yes	yes	No	Yes	Yes	Yes	No	Yes	Yes	No	No	Yes	Yes	Yes	Yes	Yes	Yes	No	No	No	Do not know	Yes	No	No	No	No	70
250	Confirmed dengue	Yes	Negative	Positive	Positive	Positive	Positive	Positive	Positive for NS! and/or IgM	Positive (DENV-2)	No	20.4932	Female	Malaysian	malaysian	Not Applicable	Malay	yes	Yes	6	6 days	Yes	Yes	yes	Yes	Yes	No	Yes	Yes	Yes	No	Yes	No	Yes	No	Yes	No	No	No	No	No	No	Yes	No	No	No	No	No	125
251	Confirmed dengue	Yes	Positive	Negative	Negative	Negative	Negative	Negative	Positive for NS! and/or IgM	Positive (DENV-2)	Yes	24.8082	Female	Malaysian	malaysian	Not Applicable	Indian	yes	Yes	3	3 days	Yes	Yes	yes	Yes	Yes	Yes	Yes	Yes	Yes	No	Yes	No	Yes	No	Yes	Yes	No	No	No	No	No	Yes	No	No	No	No	No	65
252	Confirmed dengue	Yes	Positive	Negative	Negative	Negative	Negative	Positive	Positive for NS! and/or IgM	Positive (DENV-2)	Yes	34.0658	Male	Others	foreigner	Bangladesh	Others	none or dont know	Yes	3	3 days	Yes	Yes	yes	No	Yes	Yes	Yes	No	Yes	No	No	No	No	No	No	No	Yes	No	No	No	No	No	No	No	No	No	No	72
253	Confirmed dengue	Yes	Positive	Negative	Negative	Negative	Positive	Positive	Positive for NS! and/or IgM	Positive (DENV-3)	Yes	35.5616	Male	Malaysian	malaysian	Not Applicable	Malay	none or dont know	Yes	5	5 days	Yes	Yes	yes	No	Yes	No	No	No	Yes	Yes	Yes	No	No	No	Yes	No	Yes	No	Yes	No	Yes	No	No	No	No	No	No	65
254	Confirmed dengue	Yes	Negative	Negative	Negative	Negative	Negative	Positive	None positive on Combo	Positive (DENV-2)	No	42.9726	Female	Malaysian	malaysian	Not Applicable	Indian	none or dont know	Yes	3	3 days	Yes	Yes	yes	No	Yes	Yes	Yes	Yes	Yes	No	Yes	No	Yes	No	Yes	No	Yes	Yes	Yes	No	Yes	Do not know	Yes	No	No	No	No	69
255	Confirmed dengue	Yes	Negative	Negative	Positive	Negative	Negative	Positive	None positive on Combo	Positive (DENV-1)	No	42.5808	Female	Malaysian	malaysian	Not Applicable	Indian	none or dont know	Yes	4	4 days	No	Yes	yes	No	Yes	Yes	Yes	Yes	Yes	No	Yes	No	Yes	Yes	Yes	Yes	Yes	Yes	Yes	No	Yes	Do not know	No	No	No	No	No	55
256	No dengue	No	Negative	Negative	Negative	Negative	Negative	Positive	None positive on Combo	-	No	50.811	Male	Malaysian	malaysian	Not Applicable	Malay	none or dont know	Yes	4	4 days	Yes	Yes	yes	No	Yes	Yes	No	No	Yes	No	No	No	Yes	Yes	Yes	Yes	No	Yes	No	No	No	Do not know	No	No	Yes	No	No	82
257	No dengue	No	Negative	Negative	Negative	Negative	Negative	Positive	None positive on Combo	-	No	26.0164	Male	Malaysian	malaysian	Not Applicable	Malay	none or dont know	Yes	3	3 days	Yes	Yes	none	No	No	No	No	No	Yes	No	No	No	Yes	No	Yes	Yes	Yes	No	No	Yes	Yes	No	No	No	No	No	No	72
258	Confirmed dengue	Yes	Positive	Positive	Positive	Positive	Negative	Positive	Positive for NS! and/or IgM	Positive (DENV-2)	Yes	26.4329	Male	Others	foreigner	Pakistan	Others	yes	Yes	4	4 days	Yes	Yes	yes	No	Yes	Yes	Yes	Yes	Yes	No	No	No	Yes	No	Yes	No	No	No	No	No	No	Yes	No	No	No	No	No	67
259	Confirmed dengue	No	Negative	Positive	Positive	Negative	Negative	Positive	Positive for NS! and/or IgM	-	No	70.6082	Male	Malaysian	malaysian	Not Applicable	Malay	yes	Yes	4	4 days	Yes	Yes	yes	Yes	Yes	No	No	Yes	No	No	No	No	No	No	No	Yes	No	Yes	Yes	No	Yes	Yes	No	No	No	No	No	52
260	Confirmed dengue	Yes	Positive	Negative	Negative	Negative	Negative	Positive	Positive for NS! and/or IgM	Positive (DENV-2)	Yes	24.4932	Male	Others	foreigner	Myanmar	Others	yes	Yes	3	3 days	Yes	Yes	yes	Yes	Yes	Yes	No	Yes	Yes	Yes	No	No	Yes	No	Yes	No	No	Yes	No	No	No	Yes	No	No	No	No	No	60
261	Confirmed dengue	Yes	Negative	Negative	Negative	Negative	Negative	Negative	None positive on Combo	Positive (DENV-1)	No	29.4192	Female	Malaysian	malaysian	Not Applicable	Malay	none or dont know	Yes	12	more than 7 days	Yes	Yes	yes	No	Yes	Yes	Yes	Yes	Yes	Yes	Yes	No	Yes	Yes	Yes	No	Yes	Yes	No	No	Yes	Do not know	No	No	No	No	No	74
262	No dengue	No	Negative	Negative	Negative	Negative	Negative	Positive	None positive on Combo	-	No	22.4192	Male	Malaysian	malaysian	Not Applicable	Malay	none or dont know	Yes	4	4 days	Yes	Yes	yes	Yes	Yes	Yes	Yes	No	Yes	No	No	No	Yes	No	Yes	Yes	Yes	Yes	Yes	No	No	Do not know	No	No	No	No	No	50
263	No dengue	No	Negative	Negative	Negative	Negative	Negative	Negative	None positive on Combo	-	No	46.4384	Male	Malaysian	malaysian	Not Applicable	Indian	yes	Yes	3	3 days	Yes	Yes	yes	No	Yes	Yes	Yes	No	Yes	Yes	Yes	No	Yes	No	Yes	No	Yes	Yes	No	No	No	Yes	No	Yes	Yes	No	No	98
264	Confirmed dengue	Yes	Negative	Negative	Negative	Negative	Negative	Negative	None positive on Combo	Positive (DENV-1)	No	40.6466	Female	Malaysian	malaysian	Not Applicable	Indian	yes	Yes	3	3 days	Yes	Yes	yes	No	Yes	No	Yes	No	No	No	No	No	Yes	No	Yes	No	Yes	Yes	No	No	No	Yes	Yes	No	No	No	No	58
265	Confirmed dengue	Yes	Positive	Positive	Positive	Positive	Positive	Positive	Positive for NS! and/or IgM	Positive (DENV-1 & DENV-2)	Yes	35.5699	Male	Malaysian	malaysian	Not Applicable	Chinese	none or dont know	Yes	5	5 days	Yes	Yes	yes	No	Yes	No	No	No	No	No	No	No	Yes	No	No	Yes	No	No	No	No	No	Do not know	No	No	No	No	No	50
266	No dengue	No	Negative	Negative	Negative	Negative	Negative	Positive	None positive on Combo	-	No	32.8877	Male	Others	foreigner	Bangladesh	Others	none or dont know	Yes	4	4 days	Yes	Yes	yes	No	No	Yes	Yes	No	Yes	No	No	No	Yes	Yes	Yes	No	Yes	No	No	No	No	No	No	No	No	No	No	60
267	Confirmed dengue	Yes	Negative	Negative	Negative	Negative	Negative	Positive	None positive on Combo	Positive (DENV-1)	No	37.7671	Female	Malaysian	malaysian	Not Applicable	Malay	yes	Yes	4	4 days	Yes	Yes	yes	Yes	Yes	Yes	Yes	Yes	No	Yes	Yes	No	Yes	No	Yes	No	No	No	No	No	Yes	Yes	Yes	No	No	No	No	64.2
268	No dengue	No	Negative	Negative	Negative	Negative	Negative	Positive	None positive on Combo	-	No	47.6712	Female	Malaysian	malaysian	Not Applicable	Indian	yes	Yes	5	5 days	Yes	Yes	yes	No	Yes	Yes	Yes	No	Yes	No	No	No	Yes	Yes	Yes	Yes	Yes	No	No	No	No	Yes	No	Yes	Yes	No	No	53
269	Confirmed dengue	Yes	Positive	Negative	Negative	Negative	Negative	Positive	Positive for NS! and/or IgM	Positive (DENV-2)	Yes	52.3836	Male	Others	foreigner	China	Others	yes	Yes	2	24-48 hours	Yes	Yes	yes	Yes	Yes	Yes	Yes	No	Yes	Yes	No	No	Yes	No	Yes	Yes	Yes	Yes	No	No	No	Yes	No	Yes	No	No	No	72
270	Confirmed dengue	Yes	Positive	Negative	Negative	Negative	Negative	Negative	Positive for NS! and/or IgM	Positive (DENV-1 & DENV-2)	Yes	24.5479	Male	Malaysian	malaysian	Not Applicable	Malay	none or dont know	Yes	4	4 days	Yes	Yes	yes	No	Yes	Yes	No	Yes	Yes	No	Yes	No	Yes	No	No	No	No	No	No	No	Yes	Do not know	No	No	No	No	No	60
271	Confirmed dengue	Yes	Negative	Negative	Negative	Negative	Negative	Positive	None positive on Combo	Positive (DENV-1)	No	18.3123	Female	Malaysian	malaysian	Not Applicable	Malay	none or dont know	Yes	3	3 days	Yes	Yes	none	No	No	No	No	No	Yes	No	No	No	Yes	Yes	No	Yes	Yes	Yes	No	No	No	No	No	No	No	No	No	48
272	Confirmed dengue	Yes	Negative	Negative	Negative	Negative	Negative	Positive	None positive on Combo	Positive (DENV-1)	No	24.7973	Male	Malaysian	malaysian	Not Applicable	Malay	none or dont know	Yes	3	3 days	No	Yes	none	No	No	No	Yes	Yes	Yes	Yes	No	No	Yes	No	Yes	Yes	Yes	Yes	Yes	Yes	No	No	No	No	No	No	No	53
273	Confirmed dengue	Yes	Negative	Negative	Negative	Negative	Negative	Negative	None positive on Combo	Positive (DENV-1 & DENV-4)	No	31.6027	Female	Malaysian	malaysian	Not Applicable	Malay	yes	Yes	6	6 days	Yes	Yes	yes	No	Yes	Yes	Yes	No	Yes	Yes	No	No	Yes	Yes	Yes	Yes	Yes	Yes	No	No	No	Yes	No	No	No	No	No	79
274	Confirmed dengue	No	Negative	Positive	Positive	Negative	Negative	Positive	Positive for NS! and/or IgM	-	No	35.0603	Male	Malaysian	malaysian	Not Applicable	Malay	none or dont know	Yes	7	7 days	Yes	Yes	yes	No	Yes	Yes	Yes	No	Yes	Yes	No	No	Yes	Yes	Yes	Yes	No	Yes	Yes	Yes	No	Do not know	No	No	No	No	No	58
275	Confirmed dengue	Yes	Positive	Negative	Negative	Negative	Negative	Negative	Positive for NS! and/or IgM	Positive (DENV-2)	Yes	33.4795	Male	Others	foreigner	Pakistan	Others	yes	Yes	10	more than 7 days	Yes	Yes	yes	No	Yes	Yes	Yes	Yes	Yes	No	No	No	Yes	Yes	Yes	No	No	No	No	No	No	Yes	No	No	No	No	No	70
276	Confirmed dengue	Yes	Positive	Negative	Negative	Negative	Negative	Negative	Positive for NS! and/or IgM	Positive (DENV-2)	Yes	17.3151	Male	Malaysian	malaysian	Not Applicable	Indian	yes	Yes	3	3 days	Yes	Yes	yes	Yes	Yes	Yes	Yes	No	Yes	No	No	No	Yes	Yes	Yes	Yes	No	Yes	Yes	No	No	Yes	No	No	No	No	No	70
277	Confirmed dengue	Yes	Positive	Positive	Positive	Positive	Negative	Negative	Positive for NS! and/or IgM	Positive (DENV-2)	No	19.3863	Male	Others	foreigner	Pakistan	Others	yes	Yes	10	more than 7 days	Yes	Yes	yes	No	Yes	Yes	Yes	Yes	Yes	No	No	No	Yes	Yes	Yes	No	No	No	No	No	No	Yes	No	No	No	No	No	55
278	Confirmed dengue	Yes	Negative	Negative	Negative	Negative	Negative	Positive	None positive on Combo	Positive (DENV-1)	No	36.8658	Male	Malaysian	malaysian	Not Applicable	Indian	none or dont know	Yes	7	7 days	Yes	Yes	yes	No	Yes	Yes	Yes	Yes	Yes	Yes	No	No	Yes	No	Yes	Yes	Yes	No	No	Yes	No	Do not know	No	No	No	No	No	82
279	Confirmed dengue	Yes	Negative	Negative	Negative	Negative	Negative	Positive	None positive on Combo	Positive (DENV-1)	No	21.5836	Female	Malaysian	malaysian	Not Applicable	Orang Asli	yes	Yes	3	3 days	Yes	Yes	yes	No	Yes	No	Yes	No	Yes	No	Yes	No	Yes	Yes	Yes	Yes	Yes	Yes	No	No	No	Yes	No	No	No	No	Yes	101
280	No dengue	No	Negative	Negative	Negative	Negative	Negative	Positive	None positive on Combo	-	No	68.2849	Male	Malaysian	malaysian	Not Applicable	Malay	yes	Yes	4	4 days	Yes	Yes	yes	No	No	Yes	No	No	Yes	No	No	No	Yes	Yes	Yes	No	No	No	No	No	No	Yes	No	Yes	No	No	No	52
281	Confirmed dengue	Yes	Negative	Negative	Negative	Negative	Negative	Positive	None positive on Combo	Positive (DENV-2)	No	55.7068	Female	Malaysian	malaysian	Not Applicable	Chinese	none or dont know	Yes	7	7 days	Yes	Yes	yes	No	Yes	Yes	Yes	No	Yes	Yes	Yes	No	Yes	No	Yes	Yes	No	No	No	No	No	No	Yes	Yes	Yes	No	No	68
282	Confirmed dengue	Yes	Positive	Positive	Positive	Positive	Negative	Positive	Positive for NS! and/or IgM	Positive (DENV-2)	No	33.2027	Male	Others	foreigner	Bangladesh	Others	yes	Yes	4	4 days	No	Yes	yes	No	Yes	Yes	Yes	Yes	No	Yes	No	No	Yes	No	Yes	No	No	No	No	Yes	No	Yes	No	No	No	No	No	68
283	Confirmed dengue	Yes	Negative	Negative	Negative	Negative	Negative	Positive	None positive on Combo	Positive (DENV-1)	No	31.6986	Male	Malaysian	malaysian	Not Applicable	Malay	yes	Yes	3	3 days	No	Yes	yes	Yes	Yes	Yes	Yes	No	No	No	Yes	No	Yes	Yes	Yes	Yes	Yes	Yes	No	No	No	Yes	Yes	Yes	No	No	No	112
284	Confirmed dengue	Yes	Positive	Negative	Negative	Positive	Negative	Positive	Positive for NS! and/or IgM	Positive (DENV-3)	Yes	19.5096	Male	Others	foreigner	Pakistan	Others	yes	Yes	5	5 days	Yes	Yes	yes	No	Yes	Yes	No	No	Yes	No	No	No	Yes	Yes	Yes	No	Yes	No	No	No	No	Yes	No	No	No	No	No	75
285	Confirmed dengue	No	Positive	Positive	Positive	Positive	Negative	Positive	Positive for NS! and/or IgM	-	No	23.1507	Male	Malaysian	malaysian	Not Applicable	Chinese	yes	Yes	9	more than 7 days	Yes	Yes	yes	Yes	No	No	No	No	No	No	No	No	Yes	No	Yes	No	No	Yes	No	No	Yes	Yes	No	No	No	No	No	51
286	No dengue	No	Negative	Negative	Negative	Negative	Negative	Positive	None positive on Combo	-	No	48.3644	Female	Malaysian	malaysian	Not Applicable	Malay	none or dont know	Yes	3	3 days	Yes	Yes	yes	No	Yes	Yes	Yes	Yes	Yes	Yes	No	No	Yes	No	Yes	Yes	Yes	Yes	Yes	No	No	Do not know	No	No	Yes	No	No	46
287	No dengue	No	Negative	Negative	Negative	Negative	Negative	Positive	None positive on Combo	-	No	58.6219	Male	Malaysian	malaysian	Not Applicable	Malay	yes	Yes	4	4 days	Yes	Yes	yes	No	Yes	Yes	Yes	Yes	Yes	No	No	No	Yes	No	Yes	No	No	No	No	No	No	Yes	No	Yes	No	No	No	70
288	Confirmed dengue	Yes	Positive	Positive	Negative	Positive	Negative	Negative	Positive for NS! and/or IgM	Positive (DENV-1)	Yes	24.6849	Male	Malaysian	malaysian	Not Applicable	Indian	none or dont know	Yes	5	5 days	Yes	Yes	yes	Yes	Yes	No	No	Yes	Yes	Yes	Yes	No	Yes	Yes	Yes	No	No	Yes	No	No	No	No	Yes	No	No	No	No	46
289	Confirmed dengue	Yes	Negative	Negative	Negative	Negative	Negative	Negative	None positive on Combo	Positive (DENV-1 & DENV-2)	No	46.6877	Male	Malaysian	malaysian	Not Applicable	Chinese	yes	Yes	4	4 days	Yes	Yes	none	No	No	No	No	No	Yes	No	No	No	Yes	Yes	No	No	No	No	No	No	No	Yes	No	No	No	No	No	78
290	No dengue	No	Negative	Negative	Negative	Negative	Negative	Positive	None positive on Combo	-	No	22.9726	Female	Malaysian	malaysian	Not Applicable	Malay	yes	Yes	4	4 days	Yes	Yes	yes	No	No	Yes	No	No	No	No	No	No	Yes	Yes	No	No	No	No	No	No	No	Yes	No	No	No	No	No	48
291	Confirmed dengue	Yes	Negative	Negative	Negative	Negative	Negative	Negative	None positive on Combo	Positive (DENV-1)	No	31.137	Male	Malaysian	malaysian	Not Applicable	Chinese	yes	Yes	6	6 days	Yes	No	yes	No	Yes	No	No	No	Yes	No	No	No	Yes	No	Yes	Yes	Yes	Yes	No	No	No	Yes	Yes	No	No	No	No	80
292	Confirmed dengue	Yes	Positive	Positive	Negative	Positive	Negative	Negative	Positive for NS! and/or IgM	Positive (DENV-2)	Yes	32.9342	Male	Others	foreigner	Bangladesh	Others	none or dont know	Yes	5	5 days	Yes	Yes	yes	Yes	Yes	Yes	Yes	Yes	Yes	Yes	Yes	No	Yes	Yes	Yes	No	No	No	No	No	Yes	No	No	No	No	No	No	73
293	Confirmed dengue	Yes	Negative	Negative	Negative	Negative	Negative	Positive	None positive on Combo	Positive (DENV-1 & DENV-2)	No	37.4877	Female	Malaysian	malaysian	Not Applicable	Malay	none or dont know	Yes	6	6 days	Yes	Yes	yes	No	Yes	No	Yes	Yes	Yes	Yes	Yes	No	Yes	Yes	Yes	No	No	No	No	No	No	Do not know	No	No	No	No	No	74
294	Confirmed dengue	No	Negative	Negative	Positive	Negative	Positive	Positive	None positive on Combo	-	No	50.1288	Male	Malaysian	malaysian	Not Applicable	Indian	yes	Yes	3	3 days	Yes	Yes	yes	No	Yes	No	No	No	No	No	No	No	Yes	No	No	Yes	No	No	No	No	No	Yes	Yes	No	No	No	No	86
295	Confirmed dengue	Yes	Negative	Negative	Negative	Negative	Negative	Negative	None positive on Combo	Positive (DENV-1 & DENV-2)	No	26.0932	Female	Malaysian	malaysian	Not Applicable	Malay	yes	Yes	7	7 days	Yes	Yes	yes	Yes	Yes	Yes	Yes	No	Yes	No	No	No	Yes	Yes	Yes	No	Yes	No	No	No	Yes	Yes	No	No	No	No	No	63
296	Confirmed dengue	Yes	Positive	Negative	Negative	Negative	Negative	Positive	Positive for NS! and/or IgM	Positive (DENV-1)	Yes	26.0877	Male	Malaysian	malaysian	Not Applicable	Malay	none or dont know	Yes	4	4 days	Yes	No	yes	No	No	Yes	No	Yes	Yes	No	No	No	No	No	Yes	No	No	No	No	No	No	Do not know	No	No	No	No	No	78
297	Confirmed dengue	Yes	Negative	Negative	Positive	Negative	Negative	Positive	None positive on Combo	Positive (DENV-1)	No	21.0904	Male	Malaysian	malaysian	Not Applicable	Malay	yes	Yes	2	24-48 hours	Yes	Yes	yes	Yes	Yes	Yes	Yes	No	Yes	Yes	Yes	No	Yes	Yes	No	Yes	No	Yes	No	No	Yes	Yes	No	No	No	No	No	89
298	Confirmed dengue	Yes	Negative	Negative	Negative	Negative	Negative	Negative	None positive on Combo	Positive (DENV-1)	No	19.4384	Female	Malaysian	malaysian	Not Applicable	Malay	none or dont know	Yes	3	3 days	Yes	Yes	yes	Yes	No	Yes	No	No	Yes	Yes	No	No	Yes	Yes	Yes	No	No	No	No	No	Yes	Do not know	No	No	No	No	No	40
299	Confirmed dengue	Yes	Negative	Negative	Negative	Negative	Negative	Negative	None positive on Combo	Positive (DENV-1)	No	36.9808	Female	Malaysian	malaysian	Not Applicable	Malay	none or dont know	Yes	5	5 days	Yes	Yes	yes	Yes	No	Yes	No	No	Yes	No	No	No	Yes	No	Yes	Yes	Yes	Yes	No	No	No	No	No	No	No	No	No	48
300	No dengue	No	Negative	Negative	Negative	Negative	Negative	Positive	None positive on Combo	-	No	49.3096	Male	Malaysian	malaysian	Not Applicable	Bumiputera Sabah and Sarawak	none or dont know	Yes	3	3 days	Yes	Yes	yes	No	Yes	Yes	Yes	No	Yes	Yes	Yes	No	Yes	No	Yes	No	No	No	No	No	No	Do not know	No	Yes	No	Yes	No	67
301	Confirmed dengue	Yes	Negative	Negative	Negative	Negative	Negative	Negative	None positive on Combo	Positive (DENV-1)	Yes	21.0219	Female	Malaysian	malaysian	Not Applicable	Malay	none or dont know	Yes	5	5 days	Yes	Yes	none	No	No	No	No	Yes	Yes	Yes	Yes	No	Yes	No	Yes	Yes	Yes	Yes	No	No	Yes	No	No	No	No	No	No	63
302	Confirmed dengue	Yes	Positive	Negative	Negative	Negative	Negative	Negative	Positive for NS! and/or IgM	Positive (DENV-1)	Yes	22.5425	Male	Malaysian	malaysian	Not Applicable	Malay	yes	Yes	2	24-48 hours	Yes	Yes	yes	No	Yes	Yes	Yes	No	Yes	No	No	No	Yes	Yes	Yes	No	No	No	No	Yes	No	Yes	No	No	No	No	No	81
303	Confirmed dengue	Yes	Negative	Negative	Negative	Negative	Positive	Positive	None positive on Combo	Positive (DENV-1)	No	28.7507	Female	Malaysian	malaysian	Not Applicable	Malay	yes	Yes	7	7 days	Yes	Yes	yes	No	Yes	Yes	Yes	No	Yes	Yes	No	No	Yes	Yes	No	Yes	Yes	Yes	No	Yes	No	Yes	Yes	No	No	No	Yes	82
304	Confirmed dengue	Yes	Negative	Negative	Negative	Negative	Negative	Positive	None positive on Combo	Positive (DENV-1)	No	27.1288	Male	Malaysian	malaysian	Not Applicable	Indian	none or dont know	Yes	3	3 days	Yes	Yes	yes	Yes	Yes	Yes	Yes	No	No	No	No	No	Yes	No	Yes	Yes	Yes	Yes	Yes	No	No	Do not know	No	No	No	No	No	74
305	Confirmed dengue	Yes	Negative	Negative	Negative	Negative	Negative	Negative	None positive on Combo	Positive (DENV-1)	No	41.3644	Female	Malaysian	malaysian	Not Applicable	Indian	yes	Yes	6	6 days	Yes	Yes	yes	Yes	Yes	No	Yes	No	Yes	No	No	No	Yes	Yes	Yes	Yes	Yes	Yes	Yes	No	No	Yes	No	No	No	No	No	86
306	Confirmed dengue	Yes	Positive	Negative	Negative	Positive	Positive	Positive	Positive for NS! and/or IgM	Positive (DENV-3)	Yes	25.3342	Male	Malaysian	malaysian	Not Applicable	Malay	none or dont know	Yes	4	4 days	Yes	Yes	yes	No	Yes	Yes	Yes	No	Yes	No	No	No	Yes	No	Yes	No	No	No	No	No	No	Do not know	No	No	No	No	No	52
307	Confirmed dengue	Yes	Positive	Negative	Negative	Negative	Negative	Negative	Positive for NS! and/or IgM	Positive (DENV-2)	Yes	41.4548	Female	Malaysian	malaysian	Not Applicable	Indian	none or dont know	Yes	2	24-48 hours	Yes	Yes	yes	Yes	Yes	Yes	Yes	No	Yes	No	No	No	Yes	Yes	No	No	No	No	No	No	No	Do not know	No	No	No	No	No	92
308	Confirmed dengue	Yes	Negative	Negative	Negative	Negative	Negative	Positive	None positive on Combo	Positive (DENV-1)	No	51.3151	Female	Malaysian	malaysian	Not Applicable	Malay	none or dont know	Yes	7	7 days	Yes	Yes	yes	No	Yes	No	Yes	No	Yes	No	No	No	Yes	Yes	No	No	No	No	No	No	Yes	Do not know	No	No	No	Yes	No	111
309	No dengue	No	Negative	Negative	Negative	Negative	Negative	Negative	None positive on Combo	-	No	27.6164	Male	Malaysian	malaysian	Not Applicable	Indian	none or dont know	Yes	3	3 days	Yes	Yes	yes	Yes	Yes	Yes	No	No	Yes	No	No	No	Yes	Yes	No	Yes	Yes	Yes	No	No	No	Do not know	No	No	Yes	No	No	53
310	Confirmed dengue	Yes	Negative	Negative	Negative	Positive	Negative	Positive	None positive on Combo	Positive (DENV-1)	No	30.1973	Male	Malaysian	malaysian	Not Applicable	Malay	yes	Yes	7	7 days	Yes	Yes	yes	No	Yes	Yes	No	No	Yes	No	Yes	No	Yes	No	Yes	Yes	Yes	Yes	No	No	No	Yes	No	No	No	No	No	74
311	No dengue	No	Negative	Negative	Negative	Negative	Negative	Negative	None positive on Combo	-	No	27.389	Female	Malaysian	malaysian	Not Applicable	Malay	none or dont know	Yes	4	4 days	Yes	Yes	yes	Yes	Yes	Yes	Yes	Yes	Yes	No	No	No	Yes	Yes	Yes	Yes	Yes	Yes	No	Yes	No	Do not know	Yes	No	No	No	No	57
312	Confirmed dengue	Yes	Negative	Negative	Negative	Positive	Negative	Positive	None positive on Combo	Positive (DENV-1)	No	44.7041	Male	Malaysian	malaysian	Not Applicable	Indian	none or dont know	Yes	4	4 days	Yes	Yes	yes	No	Yes	Yes	Yes	No	Yes	No	No	No	Yes	Yes	Yes	Yes	Yes	Yes	Yes	No	No	Do not know	No	No	Yes	No	No	52
313	Confirmed dengue	Yes	Negative	Negative	Negative	Negative	Negative	Positive	None positive on Combo	Positive (DENV-1)	No	41.2	Male	Malaysian	malaysian	Not Applicable	Malay	yes	Yes	2	24-48 hours	Yes	Yes	yes	No	Yes	Yes	Yes	No	Yes	No	No	No	Yes	Yes	Yes	Yes	No	Yes	No	No	No	Yes	No	No	No	No	No	69
314	No dengue	No	Negative	Negative	Negative	Negative	Negative	Negative	None positive on Combo	-	No	18.6055	Female	Malaysian	malaysian	Not Applicable	Malay	none or dont know	Yes	7	7 days	Yes	Yes	yes	No	Yes	Yes	Yes	No	No	No	No	No	Yes	No	Yes	Yes	No	No	No	No	No	Do not know	No	No	No	No	No	52
315	Confirmed dengue	Yes	Negative	Negative	Positive	Negative	Negative	Negative	None positive on Combo	Positive (DENV-1)	No	27.6986	Male	Malaysian	malaysian	Not Applicable	Chinese	none or dont know	Yes	4	4 days	No	Yes	none	No	No	No	No	No	No	No	No	No	Yes	No	No	No	Yes	No	No	No	No	Do not know	Yes	No	No	No	No	80
316	No dengue	No	Negative	Negative	Negative	Negative	Negative	Positive	None positive on Combo	-	No	44.4274	Male	Others	foreigner	Bangladesh	Others	none or dont know	Yes	2	24-48 hours	Yes	Yes	yes	No	No	Yes	No	No	No	No	No	No	Yes	Yes	Yes	No	Yes	Yes	No	No	No	No	No	No	No	No	No	64
317	Confirmed dengue	Yes	Positive	Negative	Negative	Negative	Negative	Negative	Positive for NS! and/or IgM	Positive (DENV-2)	Yes	20.9945	Male	Others	foreigner	Bangladesh	Others	yes	Yes	3	3 days	Yes	Yes	yes	Yes	Yes	Yes	No	No	Yes	No	No	No	Yes	No	No	No	No	No	No	No	No	Yes	No	No	No	No	No	52
318	Confirmed dengue	Yes	Positive	Positive	Negative	Positive	Negative	Negative	Positive for NS! and/or IgM	Positive (DENV-1 & DENV-2)	Yes	38.6767	Male	Others	foreigner	Bangladesh	Others	yes	Yes	6	6 days	Yes	Yes	yes	No	Yes	Yes	No	Yes	Yes	No	No	No	Yes	Yes	Yes	No	No	No	No	No	No	Yes	No	No	No	No	No	62
319	Confirmed dengue	No	Negative	Positive	Positive	Positive	Negative	Positive	Positive for NS! and/or IgM	-	No	39.5507	Male	Others	foreigner	Bangladesh	Others	yes	Yes	6	6 days	Yes	Yes	yes	No	Yes	Yes	Yes	Yes	Yes	No	No	No	Yes	Yes	No	Yes	Yes	Yes	No	No	No	Yes	No	No	No	No	No	64
320	Confirmed dengue	Yes	Positive	Negative	Negative	Negative	Negative	Negative	Positive for NS! and/or IgM	Positive (DENV-2)	Yes	32.8767	Male	Others	foreigner	Bangladesh	Others	yes	Yes	6	6 days	Yes	Yes	yes	No	Yes	No	No	No	No	No	No	No	No	No	No	No	No	No	No	No	No	Yes	No	No	No	No	No	52
321	Confirmed dengue	Yes	Negative	Negative	Negative	Positive	Negative	Negative	None positive on Combo	Positive (DENV-1 & DENV-2)	No	23.3781	Male	Others	foreigner	Bangladesh	Others	yes	Yes	6	6 days	Yes	Yes	none	No	No	No	No	No	Yes	No	No	No	Yes	Yes	No	No	No	No	No	No	No	Yes	No	No	No	No	No	56
322	Confirmed dengue	Yes	Negative	Negative	Positive	Negative	Negative	Negative	None positive on Combo	Positive (DENV-1)	No	19.6658	Male	Others	foreigner	Bangladesh	Others	yes	Yes	6	6 days	Yes	Yes	yes	No	Yes	Yes	No	No	No	No	No	No	Yes	No	No	No	Yes	No	No	No	No	Yes	No	No	No	No	No	50
323	Confirmed dengue	Yes	Negative	Negative	Negative	Negative	Negative	Negative	None positive on Combo	Positive (DENV-1)	No	37.3562	Male	Others	foreigner	Bangladesh	Others	yes	Yes	6	6 days	Yes	Yes	yes	No	Yes	No	No	No	No	No	No	No	Yes	No	No	No	Yes	No	No	No	No	Yes	No	No	No	No	No	56
324	Confirmed dengue	No	Negative	Negative	Positive	Positive	Positive	Positive	None positive on Combo	-	No	29.5425	Male	Others	foreigner	Bangladesh	Others	yes	Yes	6	6 days	Yes	Yes	none	No	No	No	No	Yes	Yes	No	No	No	Yes	No	Yes	No	No	No	No	No	No	Yes	No	No	No	No	No	60
325	Confirmed dengue	Yes	Positive	Positive	Negative	Positive	Negative	Negative	Positive for NS! and/or IgM	Positive (DENV-1 & DENV-2)	Yes	35.9781	Male	Others	foreigner	China	Chinese	yes	Yes	5	5 days	Yes	Yes	yes	No	Yes	Yes	Yes	No	Yes	Yes	No	No	Yes	Yes	Yes	No	No	No	No	Yes	Yes	Yes	No	No	No	No	No	63
326	No dengue	No	Negative	Negative	Negative	Negative	Negative	Positive	None positive on Combo	-	No	18.5644	Female	Malaysian	malaysian	Not Applicable	Malay	yes	Yes	6	6 days	No	No	yes	No	Yes	Yes	Yes	Yes	Yes	No	No	No	Yes	No	Yes	Yes	Yes	Yes	No	No	No	Yes	No	No	No	No	No	41
327	Confirmed dengue	Yes	Positive	Positive	Positive	Positive	Positive	Positive	Positive for NS! and/or IgM	Positive (DENV-2)	Yes	29.811	Male	Malaysian	malaysian	Not Applicable	Malay	yes	Yes	5	5 days	Yes	Yes	yes	Yes	Yes	Yes	Yes	No	Yes	No	Yes	No	Yes	Yes	Yes	No	Yes	No	No	No	No	Yes	No	Yes	No	No	No	68
328	Confirmed dengue	Yes	Negative	Negative	Negative	Negative	Negative	Negative	None positive on Combo	Positive (DENV-1 & DENV-2)	No	36.3425	Female	Malaysian	malaysian	Not Applicable	Indian	yes	Yes	2	24-48 hours	Yes	Yes	yes	No	Yes	No	Yes	Yes	Yes	No	No	No	Yes	Yes	No	Yes	Yes	Yes	No	No	No	Yes	No	No	No	No	No	40
329	No dengue	No	Negative	Negative	Positive	Negative	Negative	Positive	None positive on Combo	-	No	20.1781	Female	Malaysian	malaysian	Not Applicable	Indian	yes	Yes	4	4 days	Yes	No	yes	No	Yes	No	Yes	No	Yes	Yes	No	No	Yes	Yes	Yes	Yes	Yes	Yes	No	No	No	Yes	No	No	No	No	No	54
330	Confirmed dengue	Yes	Negative	Negative	Negative	Negative	Negative	Negative	None positive on Combo	Positive (DENV-2)	No	26.4274	Male	Malaysian	malaysian	Not Applicable	Malay	none or dont know	Yes	5	5 days	No	Yes	none	No	No	No	No	No	No	No	No	No	No	No	No	Yes	Yes	Yes	No	No	No	Do not know	No	No	No	No	No	69
331	Confirmed dengue	Yes	Negative	Positive	Positive	Positive	Positive	Positive	Positive for NS! and/or IgM	Positive (DENV-2)	Yes	51.8	Male	Malaysian	malaysian	Not Applicable	Malay	yes	Yes	6	6 days	Yes	Yes	yes	No	Yes	Yes	No	No	Yes	No	No	No	Yes	Yes	Yes	No	No	No	No	Yes	No	Yes	No	No	No	No	No	78
332	Confirmed dengue	Yes	Negative	Negative	Positive	Negative	Negative	Positive	None positive on Combo	Positive (DENV-2)	No	53.8411	Female	Malaysian	malaysian	Not Applicable	Chinese	yes	Yes	5	5 days	Yes	Yes	yes	Yes	Yes	No	Yes	No	Yes	No	No	No	Yes	No	Yes	Yes	Yes	Yes	Yes	No	No	Yes	Yes	No	No	Yes	No	65
333	Confirmed dengue	Yes	Positive	Negative	Positive	Positive	Negative	Positive	Positive for NS! and/or IgM	Positive (DENV-2)	Yes	44.2411	Male	Malaysian	malaysian	Not Applicable	Malay	none or dont know	Yes	3	3 days	Yes	Yes	yes	No	Yes	Yes	Yes	Yes	Yes	Yes	No	No	Yes	Yes	Yes	No	Yes	No	No	No	No	Do not know	Yes	No	No	No	No	88
334	Confirmed dengue	Yes	Negative	Positive	Positive	Negative	Negative	Positive	Positive for NS! and/or IgM	Positive (DENV-2)	No	65.0932	Female	Malaysian	malaysian	Not Applicable	Indian	yes	Yes	5	5 days	Yes	Yes	yes	Yes	Yes	Yes	Yes	No	Yes	Yes	Yes	No	Yes	No	Yes	Yes	Yes	Yes	Yes	No	No	Yes	No	Yes	Yes	Yes	No	54
335	Confirmed dengue	Yes	Negative	Negative	Negative	Negative	Negative	Positive	None positive on Combo	Positive (DENV-2)	No	28.3671	Male	Malaysian	malaysian	Not Applicable	Indian	yes	Yes	3	3 days	Yes	Yes	yes	No	Yes	No	No	No	Yes	No	Yes	No	Yes	Yes	No	Yes	Yes	Yes	Yes	No	No	Yes	No	No	No	No	No	72
336	No dengue	No	Negative	Negative	Positive	Negative	Negative	Positive	None positive on Combo	-	No	43.1288	Female	Malaysian	malaysian	Not Applicable	Malay	yes	Yes	4	4 days	Yes	Yes	yes	Yes	Yes	Yes	Yes	Yes	Yes	No	No	No	Yes	Yes	Yes	No	No	Yes	No	No	No	Yes	Yes	No	No	No	No	80
337	Confirmed dengue	Yes	Negative	Negative	Negative	Negative	Negative	Positive	None positive on Combo	Positive (DENV-2)	No	42.8055	Male	Malaysian	malaysian	Not Applicable	Malay	yes	Yes	2	24-48 hours	Yes	Yes	none	No	No	No	Yes	No	No	Yes	No	No	Yes	Yes	Yes	No	No	No	No	No	No	Yes	No	Yes	No	No	No	75.5
338	Confirmed dengue	No	Negative	Negative	Positive	Positive	Negative	Negative	None positive on Combo	-	No	23.8027	Female	Malaysian	malaysian	Not Applicable	Malay	yes	Yes	7	7 days	No	No	none	No	No	No	No	No	Yes	No	No	No	Yes	No	No	No	No	No	No	No	No	Yes	Yes	No	No	No	No	65
339	Confirmed dengue	Yes	Negative	Negative	Negative	Negative	Negative	Positive	None positive on Combo	Positive (DENV-1 & DENV-2)	No	20.6274	Female	Malaysian	malaysian	Not Applicable	Malay	none or dont know	Yes	2	24-48 hours	Yes	Yes	yes	No	Yes	Yes	Yes	No	No	Yes	No	No	Yes	Yes	Yes	No	No	No	No	No	No	Do not know	No	No	No	No	No	49.5
340	Confirmed dengue	Yes	Positive	Negative	Negative	Negative	Negative	Positive	Positive for NS! and/or IgM	Positive (DENV-2)	Yes	28.1342	Female	Malaysian	malaysian	Not Applicable	Malay	yes	Yes	5	5 days	Yes	Yes	yes	No	Yes	Yes	Yes	Yes	Yes	Yes	No	No	Yes	Yes	Yes	No	No	No	No	Yes	Yes	Yes	No	No	No	No	No	85
341	Confirmed dengue	Yes	Positive	Negative	Negative	Negative	Negative	Negative	Positive for NS! and/or IgM	Positive (DENV-2)	Yes	24.9288	Male	Malaysian	malaysian	Not Applicable	Chinese	yes	Yes	5	5 days	Yes	Yes	yes	No	No	Yes	Yes	Yes	Yes	No	Yes	No	No	No	No	No	No	Yes	No	No	Yes	Yes	No	No	No	No	No	46
342	Confirmed dengue	No	Negative	Negative	Negative	Positive	Negative	Positive	None positive on Combo	-	No	30.1589	Male	Malaysian	malaysian	Not Applicable	Malay	yes	Yes	7	7 days	Yes	Yes	yes	Yes	Yes	No	Yes	No	Yes	No	Yes	No	No	No	No	Yes	No	Yes	No	No	No	Yes	No	No	No	No	No	99
343	Confirmed dengue	Yes	Positive	Negative	Negative	Positive	Negative	Positive	Positive for NS! and/or IgM	Positive (DENV-1)	Yes	28.7808	Male	Malaysian	malaysian	Not Applicable	Malay	yes	Yes	4	4 days	Yes	Yes	yes	No	Yes	No	Yes	Yes	Yes	No	No	No	Yes	No	Yes	No	Yes	No	No	No	No	Yes	No	No	No	No	No	73
344	Confirmed dengue	Yes	Positive	Negative	Negative	Negative	Negative	Positive	Positive for NS! and/or IgM	Positive (DENV-2)	Yes	42.7452	Female	Malaysian	malaysian	Not Applicable	Others	none or dont know	Yes	3	3 days	Yes	Yes	yes	No	Yes	Yes	Yes	Yes	Yes	Yes	No	No	Yes	Yes	Yes	No	Yes	No	No	No	No	Do not know	No	No	No	Yes	No	52
345	Confirmed dengue	Yes	Positive	Positive	Negative	Positive	Positive	Positive	Positive for NS! and/or IgM	Positive (DENV-2)	Yes	20.7918	Female	Malaysian	malaysian	Not Applicable	Malay	none or dont know	Yes	6	6 days	Yes	Yes	yes	Yes	Yes	Yes	Yes	Yes	Yes	No	Yes	No	Yes	Yes	Yes	No	No	No	No	Yes	Yes	No	No	No	No	No	Yes	64
346	Confirmed dengue	Yes	Positive	Negative	Negative	Negative	Negative	Negative	Positive for NS! and/or IgM	Positive (DENV-2)	Yes	30.7342	Male	Malaysian	malaysian	Not Applicable	Malay	yes	Yes	3	3 days	No	Yes	yes	No	Yes	No	Yes	Yes	Yes	No	No	No	Yes	Yes	Yes	No	Yes	No	No	No	No	Yes	No	No	No	Yes	No	90
347	No dengue	No	Negative	Negative	Negative	Negative	Negative	Positive	None positive on Combo	-	No	38.9425	Male	Malaysian	malaysian	Not Applicable	Indian	yes	Yes	3	3 days	Yes	Yes	yes	No	Yes	No	No	No	Yes	No	No	No	No	No	No	Yes	Yes	Yes	No	No	Yes	Yes	Yes	No	No	Yes	No	70
348	Confirmed dengue	No	Negative	Positive	Positive	Negative	Negative	Positive	Positive for NS! and/or IgM	-	No	37.2849	Male	Malaysian	malaysian	Not Applicable	Malay	yes	Yes	4	4 days	Yes	Yes	yes	No	Yes	Yes	Yes	Yes	Yes	No	No	No	Yes	Yes	Yes	No	No	No	No	No	No	Yes	No	No	No	No	No	120
349	No dengue	No	Negative	Negative	Negative	Negative	Negative	Negative	None positive on Combo	-	No	37.189	Male	Malaysian	malaysian	Not Applicable	Indian	yes	Yes	2	24-48 hours	Yes	Yes	none	No	No	No	No	No	No	No	No	No	Yes	Yes	No	Yes	Yes	Yes	No	No	No	Yes	No	No	No	No	No	73
350	No dengue	No	Negative	Negative	Negative	Negative	Negative	Positive	None positive on Combo	-	No	28.0411	Female	Malaysian	malaysian	Not Applicable	Malay	yes	Yes	4	4 days	Yes	Yes	yes	Yes	Yes	Yes	No	No	Yes	No	No	No	Yes	Yes	Yes	Yes	Yes	Yes	No	Yes	No	Yes	No	No	No	No	No	49
351	Confirmed dengue	No	Negative	Negative	Positive	Negative	Positive	Positive	None positive on Combo	-	No	21.9753	Male	Malaysian	malaysian	Not Applicable	Malay	yes	Yes	3	3 days	No	Yes	yes	Yes	Yes	No	No	No	No	No	No	No	No	No	No	Yes	No	Yes	No	No	No	Yes	Yes	No	No	No	No	68
352	Confirmed dengue	Yes	Positive	Positive	Negative	Positive	Negative	Positive	Positive for NS! and/or IgM	Positive (DENV-2)	Yes	52.8384	Male	Others	foreigner	China	Chinese	yes	Yes	7	7 days	Yes	Yes	yes	No	Yes	Yes	No	No	Yes	No	No	No	No	No	No	Yes	Yes	Yes	No	No	No	Yes	No	No	No	No	No	62
353	Confirmed dengue	No	Negative	Negative	Negative	Positive	Negative	Negative	None positive on Combo	-	No	31.0274	Male	Malaysian	malaysian	Not Applicable	Indian	yes	Yes	4	4 days	Yes	Yes	yes	Yes	Yes	Yes	No	No	Yes	Yes	Yes	No	Yes	Yes	No	Yes	Yes	Yes	No	No	Yes	Yes	No	No	No	No	No	104
354	Confirmed dengue	Yes	Positive	Negative	Negative	Negative	Negative	Positive	Positive for NS! and/or IgM	Positive (DENV-1)	Yes	24.211	Male	Malaysian	malaysian	Not Applicable	Malay	none or dont know	Yes	5	5 days	Yes	Yes	yes	No	Yes	No	No	No	Yes	No	No	No	Yes	Yes	No	No	No	No	No	No	No	Do not know	No	No	No	No	No	72.4
355	No dengue	No	Negative	Negative	Negative	Negative	Negative	Positive	None positive on Combo	-	No	23.6877	Male	Malaysian	malaysian	Not Applicable	Malay	none or dont know	Yes	4	4 days	Yes	Yes	yes	No	Yes	Yes	Yes	No	Yes	No	No	No	Yes	No	Yes	No	Yes	No	Yes	Yes	No	Do not know	No	No	No	No	No	53
356	Confirmed dengue	Yes	Negative	Negative	Positive	Negative	Negative	Positive	None positive on Combo	Positive (DENV-1)	No	27.0027	Female	Malaysian	malaysian	Not Applicable	Malay	none or dont know	Yes	4	4 days	Yes	Yes	yes	Yes	No	Yes	No	No	No	No	No	No	Yes	No	No	Yes	Yes	Yes	No	No	No	Do not know	No	No	No	No	No	85
357	Confirmed dengue	Yes	Negative	Negative	Negative	Negative	Negative	Negative	None positive on Combo	Positive (DENV-3)	Yes	25.9315	Female	Malaysian	malaysian	Not Applicable	Malay	yes	Yes	4	4 days	Yes	Yes	yes	Yes	Yes	Yes	No	Yes	Yes	No	No	No	Yes	Yes	Yes	Yes	Yes	Yes	No	No	Yes	Yes	No	No	No	No	No	50
358	No dengue	No	Negative	Negative	Negative	Negative	Negative	Positive	None positive on Combo	-	No	21.0712	Male	Malaysian	malaysian	Not Applicable	Malay	yes	Yes	3	3 days	Yes	Yes	none	No	No	No	Yes	No	No	No	No	No	Yes	No	Yes	Yes	No	Yes	No	No	No	Yes	No	No	No	No	No	76
359	No dengue	No	Negative	Negative	Negative	Negative	Negative	Positive	None positive on Combo	-	No	22.6822	Female	Malaysian	malaysian	Not Applicable	Indian	none or dont know	Yes	4	4 days	Yes	Yes	yes	Yes	Yes	Yes	Yes	Yes	Yes	No	No	No	Yes	No	Yes	Yes	Yes	Yes	No	No	No	Do not know	No	No	No	No	No	68
360	No dengue	No	Negative	Negative	Negative	Negative	Negative	Negative	None positive on Combo	-	No	31.3205	Male	Malaysian	malaysian	Not Applicable	Indian	none or dont know	Yes	3	3 days	Yes	Yes	yes	No	Yes	Yes	Yes	Yes	Yes	No	Yes	No	Yes	Yes	Yes	Yes	Yes	Yes	No	No	No	Do not know	No	No	No	No	No	100
361	No dengue	No	Negative	Negative	Negative	Negative	Negative	Positive	None positive on Combo	-	No	22.1562	Female	Malaysian	malaysian	Not Applicable	Bumiputera Sabah and Sarawak	yes	Yes	3	3 days	Yes	Yes	yes	No	Yes	No	Yes	Yes	Yes	Yes	No	No	Yes	No	Yes	Yes	Yes	Yes	No	No	No	Yes	No	No	No	No	No	58.7
362	Confirmed dengue	Yes	Positive	Negative	Negative	Negative	Negative	Negative	Positive for NS! and/or IgM	Positive (DENV-2)	Yes	22.4438	Female	Malaysian	malaysian	Not Applicable	Malay	yes	Yes	8	more than 7 days	Yes	Yes	yes	Yes	Yes	Yes	Yes	Yes	Yes	No	No	No	Yes	Yes	No	No	Yes	No	No	No	No	Yes	No	No	No	No	No	58
363	No dengue	No	Negative	Negative	Positive	Negative	Negative	Positive	None positive on Combo	-	No	22.5616	Male	Malaysian	malaysian	Not Applicable	Malay	yes	Yes	5	5 days	Yes	Yes	yes	Yes	Yes	No	Yes	Yes	Yes	No	No	No	Yes	Yes	Yes	No	Yes	No	No	Yes	No	Yes	Yes	No	No	No	No	65
364	Confirmed dengue	Yes	Positive	Negative	Negative	Positive	Negative	Positive	Positive for NS! and/or IgM	Positive (DENV-2)	Yes	39.3753	Male	Malaysian	malaysian	Not Applicable	Malay	yes	Yes	3	3 days	Yes	Yes	yes	No	Yes	Yes	Yes	Yes	Yes	No	No	No	Yes	Yes	Yes	Yes	Yes	Yes	No	No	No	Yes	No	No	No	No	No	96
365	Confirmed dengue	Yes	Positive	Negative	Negative	Positive	Negative	Positive	Positive for NS! and/or IgM	Positive (DENV-1)	Yes	22.0356	Male	Malaysian	malaysian	Not Applicable	Malay	none or dont know	Yes	4	4 days	Yes	Yes	yes	No	Yes	Yes	Yes	Yes	Yes	No	No	No	Yes	Yes	Yes	Yes	No	Yes	No	No	No	Do not know	No	No	No	No	No	78
366	Confirmed dengue	Yes	Positive	Negative	Negative	Negative	Negative	Positive	Positive for NS! and/or IgM	Positive (DENV-2)	Yes	41.3425	Female	Malaysian	malaysian	Not Applicable	Malay	yes	Yes	3	3 days	Yes	Yes	yes	Yes	Yes	Yes	No	No	Yes	No	No	No	Yes	Yes	Yes	No	No	No	No	No	No	Yes	No	No	No	No	No	72
367	No dengue	No	Negative	Negative	Negative	Negative	Negative	Positive	None positive on Combo	-	No	27.1315	Male	Others	foreigner	Nepal	Others	yes	Yes	2	24-48 hours	Yes	Yes	yes	No	Yes	Yes	No	No	Yes	No	No	No	No	No	No	No	No	No	No	No	No	Yes	No	No	No	No	No	47
368	Confirmed dengue	No	Negative	Negative	Negative	Negative	Positive	Positive	None positive on Combo	-	No	27.7781	Male	Malaysian	malaysian	Not Applicable	Malay	none or dont know	Yes	4	4 days	Yes	Yes	yes	No	Yes	Yes	No	No	Yes	Yes	No	No	Yes	No	Yes	No	No	No	No	No	Yes	Do not know	No	No	No	No	No	62
369	Confirmed dengue	No	Positive	Negative	Positive	Positive	Negative	Positive	Positive for NS! and/or IgM	-	No	21.4877	Female	Malaysian	malaysian	Not Applicable	Malay	none or dont know	Yes	2	24-48 hours	Yes	Yes	yes	Yes	Yes	Yes	Yes	No	Yes	No	Yes	No	Yes	No	No	No	Yes	No	No	No	No	Do not know	Yes	No	No	No	No	49
370	No dengue	No	Negative	Negative	Negative	Negative	Negative	Positive	None positive on Combo	-	No	19.9479	Female	Malaysian	malaysian	Not Applicable	Malay	yes	Yes	7	7 days	Yes	Yes	yes	Yes	Yes	Yes	Yes	Yes	Yes	No	No	No	Yes	No	Yes	Yes	No	Yes	No	No	No	Yes	No	No	No	No	No	52
[truncated: 32 more columns]
